# Supplementary material for: Phylogenomic analyses and comparative genomics of Pseudomonas syringae associated with almond (Prunus dulcis) in California
Source: PLoS One. 2024 Apr 11;19(4):e0297867. doi: 10.1371/journal.pone.0297867 (PMC11008872; doi:10.1371/journal.pone.0297867)
Supplement: S1 Data — (XLSX) [file pone.0297867.s003.xlsx]

## Sheet: A1
Isolate's Associated Metadata
Isolate ID	Host	Tissue Sampled	Symptoms	Location	Isolation Date
PS1	Cherry	Bark	Assymptomatic	Davis, CA	2021-02-22
PS10	Cherry	Bark	Assymptomatic	Davis, CA	2021-02-22
PS30	Almond	Buds	Assymptomatic	Shafter, CA	2021-02-18
PS51	Prunus	Flowers	Assymptomatic	Udetermined, CA	2021-02-18
PS59	Almond	Buds	Assymptomatic	Caruthers, CA	2021-02-12
PS66	Almond	Buds	Assymptomatic	Manteca, CA	2021-02-17
PS78	Almond	Buds	Assymptomatic	Gustine , CA	2021-02-22
PS79	Almond	Buds	Assymptomatic	Gustine , CA	2021-02-22
PS161	Almond	Twigs	Assymptomatic	Madera, CA	2021-02-11
PS164	Almond	Twigs	Assymptomatic	Fresno, CA	2021-02-12
PS199	Almond	Flowers	Assymptomatic	Chico, CA	2021-02-24
PS214	Almond	Flowers	Assymptomatic	Tejon, CA	2021-03-03
PS243	Almond	Twigs	Assymptomatic	Shafter, CA	2021-02-18
PS246	Almond	Twigs	Assymptomatic	Udetermined, CA	2021-02-22
PS251	Almond	Twigs	Assymptomatic	Udetermined, CA	2021-02-22
PS257	Almond	Twigs	Assymptomatic	Udetermined, CA	2021-02-22
PS272	Almond	Twigs	Assymptomatic	Westley, CA	2021-02-22
PS282	Almond	Twigs	Assymptomatic	Salida, CA	2021-02-22
PS294	Almond	Twigs	Assymptomatic	Chico, CA	2021-02-24
PS303	Almond	Leaves	Assymptomatic	Tejon, CA	2021-03-03
PS315	Almond	Twigs	Assymptomatic	Yuba, CA	2021-03-05
PS335	Almond	Buds	Assymptomatic	Manteca, CA	2021-02-17
PS338	Almond	Flowers	Assymptomatic	Arvin, CA	2021-02-18
PS351	Almond	Flowers	Assymptomatic	San Joaquin, CA	2021-03-05
PS361	Almond	Flowers	Assymptomatic	Lombardi, Ca	2021-03-19
PS391	Almond	Flowers Buds	Assymptomatic	Manteca, CA	2021-02-17
PS395	Almond	Twigs	Assymptomatic	San Joaquin, CA	2021-02-17
PS438	Apricot	Buds/Flowes	Assymptomatic	San Joaquin, CA	2021-02-17
PS439	Almond	Buds	Assymptomatic	Lemoore, CA	2021-02-12
PS455	Cherry	Bark/Canker	Symptomatic	Udetermined, CA	2021-04-20
PS460	Cherry	Bark/Canker	Symptomatic	Udetermined, CA	2021-04-20
PS461	Cherry	Bark/Canker	Symptomatic	Udetermined, CA	2021-04-20
PS516	Almond	Stem/dieback	Symptomatic	Udetermined, CA	2021-05-03
PS125	Almond	Flower Buds	Assymptomatic	Mt View, CA	2022-01-19
PS599	Almond	Spurs	Assymptomatic	Parlier, CA	2021-12-17
PS619	Almond	Leaves	Assymptomatic	Tully, CA	2022-01-05
PS626	Almond	Vegetative Buds	Assymptomatic	Fresno, CA	2022-01-05
PS631	Almond	Vegetative Buds	Assymptomatic	Salida, CA	2022-01-05
PS632	Almond	Leaves	Assymptomatic	Salida, CA	2022-01-05
PS635	Almond	Leaves	Assymptomatic	Fresno, CA	2022-01-05
PS643	Almond	Spurs	Assymptomatic	Parlier, CA	2022-01-12
PS648	Almond	Flower Buds	Assymptomatic	Mt View, CA	2022-01-19
PS668	Almond	Flower Buds	Assymptomatic	Parlier, CA	2022-02-02
PS671	Almond	Vegetative Buds	Assymptomatic	Mt View, CA	2022-02-02
PS672	Almond	Vegetative Buds	Assymptomatic	Mt View, CA	2022-02-02
PS677	Almond	Vegetative Buds	Assymptomatic	Parlier, CA	2022-02-02
PS685	Almond	Flower Buds	Assymptomatic	Fresno, CA	2021-11-30
PS693	Almond	Flower Buds	Assymptomatic	Fresno, CA	2021-12-02
PS703	Almond	Spurs	Assymptomatic	Parlier, CA	2022-02-09
PS733	Almond	Flowers	Assymptomatic	Shafter, CA	2022-03-02
PS754	Almond	Flowers	Assymptomatic	Parlier, CA	2022-03-01
PS755	Almond	Flowers/Blast	Symptomatic	Acampo, CA	2022-03-03
PS797	Almond	Bark/Canker	Symptomatic	San Joaquin, CA	2022-03-09
PS802	Almond	Bark/Canker	Symptomatic	San Joaquin, CA	2022-03-09
PS807	Cherry	Flowers/Blast	Symptomatic	Udetermined, CA	2022-03-09
PS809	Almond	Flowers/Blast	Symptomatic	Yuba, CA	2022-03-09
PS815	Almond	Flowers/Blast	Symptomatic	Yuba, CA	2022-03-09
PS825	Almond	Bark/Canker	Symptomatic	San Joaquin, CA	2022-03-09
PS850	Almond	Bark/Canker	Symptomatic	San Joaquin, CA	2022-03-09
PS852	Almond	Flowers/Blast	Symptomatic	San Joaquin, CA	2022-03-09
PS855	Almond	Bark/Canker	Symptomatic	Yuba, CA	2022-03-09
PS859	Almond	Bark/Canker	Symptomatic	Yuba, CA	2022-03-09
PS865	Cherry	Flowers/Blast	Symptomatic	Udetermined, CA	2022-03-09
PS867	Peach	Flowers/Blast	Symptomatic	Udetermined, CA	2022-03-09
PS869	Cherry	Flowers/Blast	Symptomatic	Udetermined, CA	2022-03-09
PS873	Almond	Leaves/lesions	Symptomatic	Colusa, CA	2022-03-18
PS877	Prune	Bark/Canker	Symptomatic	Colusa, CA	2022-03-18
PS879	Prune	Bark/Canker	Symptomatic	Colusa, CA	2022-03-18
PS886	Almond	Branches/Dieback	Symptomatic	Linden, CA	2022-03-24
PS890	Almond	Bark/Canker	Symptomatic	Linden, CA	2022-03-24
PS893	Almond	Bark/Canker	Symptomatic	San Joaquin, CA	2022-03-24
PS903	Almond	Bark/Canker	Symptomatic	San Joaquin, CA	2022-04-28
PS906	Almond	Bark/Canker	Symptomatic	San Joaquin, CA	2022-04-28
PS914	Almond	Bark/Canker	Symptomatic	San Joaquin, CA	2022-04-28
PS923	Almond	Bark/Canker	Symptomatic	San Joaquin, CA	2022-04-28
PS926	Almond	Bark/Canker	Symptomatic	San Joaquin, CA	2022-04-28
JEA2056	Almond	Twigs/dieback	Symptomatic	San Joaquin, CA	2018
JEA2159	Almond	Leaves/lesions	Symptomatic	San Joaquin, CA	2019
JEA2157	Almond	Leaves/lesions	Symptomatic	San Joaquin, CA	2019
JEA2059	Almond	Bark/Canker	Symptomatic	San Joaquin, CA	2018
JEA2057	Almond	Bark/Canker	Symptomatic	San Joaquin, CA	2018
JEA288	Almond	Bark/Canker	Symptomatic	Udetermined	2009
JEA2160	Almond	Leaves/lesions	Symptomatic	Udetermined	2019
JEA2219	Almond	Leaves/lesions	Symptomatic	San Joaquin, CA	2020
JEA2060	Almond	Bark/Canker	Symptomatic	San Joaquin, CA	2018
JEA2058	Almond	Bark/Canker	Symptomatic	San Joaquin, CA	2018
JEA1839	Almond	Bark/Canker	Symptomatic	Udetermined, CA	unknown
JEA2055	Almond	Bark/Canker	Symptomatic	Udetermined, CA	2018
JEA2052	Almond	Bark/Canker	Symptomatic	Udetermined, CA	2018
JEA2054	Almond	Bark/Canker	Symptomatic	Udetermined, CA	2018
JEA2220	Almond	Almond fruit	Symptomatic	Udetermined, CA	2020
JEA2255	Almond	Bark/Canker	Symptomatic	Udetermined, CA	unknown
JEA2254	Almond	Bark/Canker	Symptomatic	Udetermined, CA	unknown
JEA1962	Almond	Bark/Canker	Symptomatic	Udetermined, CA	unknown
JEA2053	Almond	Bark/Canker	Symptomatic	Udetermined, CA	2018
JEA2221	Almond	Bark/Canker	Symptomatic	Udetermined, CA	2020
JEA2158	Almond	Leaves/lesions	Symptomatic	Oakdale, CA	2019
JEA314	Almond	Bark/Canker	Symptomatic	Udetermined, CA	unknown

## Sheet: A2
QUALITY METRICS OF THE ASSEMBLED GENOMES
Isolate	Total Contigs	Total length (bp)	Largest Cotig (bp)	N50 (bp)	GC%	Estimated completeness	Estimated Contamination
PS1	54	5694769	452202	168256	59.88	100	0.11
PS10	42	5694677	574536	178572	59.89	99.84	0.11
PS30	38	6106016	546068	288535	59.95	100	0.43
PS51	35	6095303	685035	311741	59.8	100	0.11
PS59	46	6209945	490540	227869	58.28	99.59	0.49
PS66	26	5959780	1099793	429451	59.94	100	0.26
PS78	32	6635296	822342	363327	59.53	99.35	0.91
PS79	39	6636477	664751	412335	59.53	99.35	0.91
PS161	60	6622660	538164	170789	57.98	100	2.03
PS164	51	6134027	479044	166207	58.29	99.92	0.14
PS199	102	7382651	367191	139312	59.53	100	1.63
PS214	39	6123316	500882	290483	60.01	100	0.11
PS243	58	5930252	490054	161642	60.27	100	0.22
PS246	95	6551287	456959	119090	59.94	99.92	0.74
PS251	49	6041519	664269	244942	59.97	100	0.22
PS257	48	6121950	987042	234810	59.86	100	0.42
PS272	34	6069142	639630	382515	60.06	100	0.22
PS282	60	6771317	651551	202874	59.53	100	1.48
PS294	66	6547285	559867	201545	59.21	100	0.22
PS303	27	6227860	632246	399893	59.85	100	0.3
PS315	25	6005230	1707747	360024	60.09	100	0.25
PS335	89	6050719	357183	123754	60.52	100	0.43
PS338	37	6266354	647813	275426	59.78	100	0.22
PS351	49	6047078	672096	257649	59.95	100	0.11
PS361	41	6134042	895858	249988	59.97	100	0.49
PS391	42	5855333	657753	214014	59.2	100	0.11
PS395	37	6115477	737764	331394	59.95	100	0.43
PS438	117	6598263	297314	121253	59.16	100	0.19
PS439	35	6036101	811930	280027	59.98	100	0.19
PS455	49	6405666	561969	273954	60.32	100	0.11
PS460	43	6406365	572325	272670	60.32	100	0.11
PS461	28	6051792	1148449	376739	59.94	100	0.22
PS516	36	6025583	770991	307322	60.05	100	0.03
PS125	106	5906592	468592	86511	59.37	99.68	0.17
PS599	20	5640843	1076126	383689	57.35	99.68	0.15
PS619	69	6109618	395115	197722	58.28	100	0.46
PS626	39	6065756	832384	365106	59.23	99.68	0.27
PS631	44	6343472	840203	299365	58.92	99.68	1.41
PS632	40	6036157	833326	267674	59.26	99.68	0.27
PS635	26	5763786	853801	390534	60.17	99.68	0.46
PS643	45	6457535	523106	281792	58.15	99.68	1.24
PS648	101	5971513	385247	91709	59.25	100	0.28
PS668	116	6073174	211091	80445	59.34	99.68	0.17
PS671	27	5530111	981439	403018	59.72	100	0.48
PS672	26	5528486	602984	333919	59.72	100	0.48
PS677	41	5804007	898077	254865	58.01	99.68	0.47
PS685	46	6087694	833340	208761	59.2	99.68	0.27
PS693	46	6038911	815714	224250	59.27	99.68	0.27
PS703	24	5500615	758020	440013	59.79	100	0.15
PS733	16	5949524	903624	636260	60.08	100	0.38
PS754	36	6015324	746642	214360	57.99	99.59	0.47
PS755	34	5929038	739493	309813	60.17	100	0.22
PS797	50	6097324	636334	209357	59.2	99.68	0.27
PS802	21	5849946	907655	758980	59.37	99.97	0.27
PS807	780	3607964	68736	4812	58.54	44.27	1.96
PS809	117	6219163	276426	99645	62.82	100	0.52
PS815	80	6221256	345114	137879	62.84	100	0.52
PS825	66	5389156	282115	154119	60.92	100	0.11
PS850	20	5849029	1280275	551341	59.37	100	0.27
PS852	67	6210594	438872	151887	62.82	100	0.52
PS855	89	6218710	294688	121304	62.82	99.68	0.52
PS859	93	6219324	375477	118441	62.83	100	0.52
PS865	92	6216555	307764	119594	62.82	100	0.52
PS867	103	6221870	247372	102097	62.82	100	0.52
PS869	128	6215481	296604	85925	62.81	100	0.52
PS873	94	6219111	371647	116255	62.83	100	0.52
PS877	150	6210794	294610	67935	62.82	99.68	0.52
PS879	127	6212893	322560	79846	62.84	99.35	0.52
PS886	104	6215290	322591	96045	62.83	100	0.52
PS890	40	6094522	767942	253616	59.93	100	0.22
PS893	124	6212128	239574	86530	62.82	100	0.52
PS903	110	6045715	431929	84736	59.29	100	0.17
PS906	40	6064460	857262	267674	59.18	99.68	0.27
PS914	42	6074137	833333	299526	59.23	99.68	0.27
PS923	51	6095186	449064	210723	59.94	100	0.22
PS926	43	6068584	833339	268202	59.26	99.68	0.27
JEA2056	59	6200006	635111	267674	59.15	99.68	0.27
JEA2159	59	6159647	632767	267674	59.2	99.68	0.27
JEA2157	58	6329055	833326	299423	58.96	99.68	1.41
JEA2059	58	6038632	833417	258372	59.22	99.68	0.27
JEA2057	55	6057543	833330	267673	59.27	99.68	0.27
JEA288	54	6061751	693990	213464	59.21	100	0.27
JEA2160	49	6024054	619201	242327	59.28	100	0.27
JEA2219	29	5871694	1771287	396092	59.14	100	0.27
JEA2060	65	6186396	650997	201050	58.32	99.92	0.43
JEA2058	102	6332555	443407	118910	58.17	99.92	0.11
JEA1839	48	5951717	639272	222534	60.07	100	0.19
JEA2055	38	5887342	777919	273398	60.16	100	0.11
JEA2052	180	7246449	395871	74145	60.87	100	0.81
JEA2054	28	5848109	824163	403362	60.82	100	0.22
JEA2220	31	6265988	1162911	441233	59.72	100	0.46
JEA2255	59	6372811	512172	261561	60.86	100	0.81
JEA2254	62	6374107	765964	209733	60.85	100	0.81
JEA1962	74	6585225	554470	153771	59.71	100	1.89
JEA2053	32	5724186	757859	418150	61	100	0.6
JEA2221	45	6112087	544290	270433	60.31	99.68	0.43
JEA2158	31	6304622	910239	470636	60.71	100	0.84
JEA314	44	6135932	801723	364500	60.05	100	0.22

## Sheet: A3
TAXONOMIC CLASSIFICATION OF THE ISOLATES USING THE GENOME TAXONOMY DATABASE
User Genome	Classification	FastANI Reference	FastANI Reference Radius	FastANI Taxonomy	FastANI ANI	FastANI Alignment Fraction	Closest Placement Reference	Closest Placement Taxonomy	Closest Placement ANI	Closest Placement Alignment Fraction	Classification Method	Note	Other Related References	MSA AA Percent	RED Value	Warnings
JEA2052_SPAdes.Assembly.fa_assembly	d__Bacteria;p__Proteobacteria;c__Gammaproteobacteria;o__Pseudomonadales;f__Pseudomonadaceae;g__Pseudomonas_E;s__Pseudomonas_E sp002874965	GCF_002874965.1	95	d__Bacteria;p__Proteobacteria;c__Gammaproteobacteria;o__Pseudomonadales;f__Pseudomonadaceae;g__Pseudomonas_E;s__Pseudomonas_E sp002874965	98.61	0.9	GCF_002874965.1	d__Bacteria;p__Proteobacteria;c__Gammaproteobacteria;o__Pseudomonadales;f__Pseudomonadaceae;g__Pseudomonas_E;s__Pseudomonas_E sp002874965	98.61	0.9	taxonomic classification defined by topology and ANI	topological placement and ANI have congruent species assignments	GCF_900105735.1, s__Pseudomonas_E yama...	96.15	-	-
JEA2053_SPAdes.Assembly.fa_assembly	d__Bacteria;p__Proteobacteria;c__Gammaproteobacteria;o__Pseudomonadales;f__Pseudomonadaceae;g__Pseudomonas_E;s__Pseudomonas_E sp002979555	GCF_002979555.1	95	d__Bacteria;p__Proteobacteria;c__Gammaproteobacteria;o__Pseudomonadales;f__Pseudomonadaceae;g__Pseudomonas_E;s__Pseudomonas_E sp002979555	99.33	0.95	GCF_002979555.1	d__Bacteria;p__Proteobacteria;c__Gammaproteobacteria;o__Pseudomonadales;f__Pseudomonadaceae;g__Pseudomonas_E;s__Pseudomonas_E sp002979555	99.33	0.95	taxonomic classification defined by topology and ANI	topological placement and ANI have congruent species assignments	GCF_000346755.1, s__Pseudomonas_E sp00...	97.72	-	-
JEA2054_SPAdes.Assembly.fa_assembly	d__Bacteria;p__Proteobacteria;c__Gammaproteobacteria;o__Pseudomonadales;f__Pseudomonadaceae;g__Pseudomonas_E;s__	-	-	-	-	-	GCF_003851685.1	d__Bacteria;p__Proteobacteria;c__Gammaproteobacteria;o__Pseudomonadales;f__Pseudomonadaceae;g__Pseudomonas_E;s__Pseudomonas_E sp003851685	94.52	0.9	taxonomic classification defined by topology and ANI	-	GCF_003852235.1, s__Pseudomonas_E sp00...	97.08	0.998993	Genome not assigned to closest species as it falls outside its pre-defined ANI radius
JEA2055_SPAdes.Assembly.fa_assembly	d__Bacteria;p__Proteobacteria;c__Gammaproteobacteria;o__Pseudomonadales;f__Pseudomonadaceae;g__Pseudomonas_E;s__Pseudomonas_E sp005233515	GCF_005233515.1	95	d__Bacteria;p__Proteobacteria;c__Gammaproteobacteria;o__Pseudomonadales;f__Pseudomonadaceae;g__Pseudomonas_E;s__Pseudomonas_E sp005233515	95.79	0.93	GCF_001605965.1	d__Bacteria;p__Proteobacteria;c__Gammaproteobacteria;o__Pseudomonadales;f__Pseudomonadaceae;g__Pseudomonas_E;s__Pseudomonas_E koreensis_C	95.57	0.92	ANI	topological placement and ANI have incongruent species assignments	GCF_000817895.1, s__Pseudomonas_E fluo...	97.88	-	-
JEA2056_SPAdes.Assembly.fa_assembly	d__Bacteria;p__Proteobacteria;c__Gammaproteobacteria;o__Pseudomonadales;f__Pseudomonadaceae;g__Pseudomonas_E;s__Pseudomonas_E syringae_M	GCF_009176725.1	95.0874	d__Bacteria;p__Proteobacteria;c__Gammaproteobacteria;o__Pseudomonadales;f__Pseudomonadaceae;g__Pseudomonas_E;s__Pseudomonas_E syringae_M	98.84	0.93	GCF_009176725.1	d__Bacteria;p__Proteobacteria;c__Gammaproteobacteria;o__Pseudomonadales;f__Pseudomonadaceae;g__Pseudomonas_E;s__Pseudomonas_E syringae_M	98.84	0.93	taxonomic classification defined by topology and ANI	topological placement and ANI have congruent species assignments	GCF_000507185.2, s__Pseudomonas_E syri...	98.69	-	-
JEA2058_SPAdes.Assembly.fa_assembly	d__Bacteria;p__Proteobacteria;c__Gammaproteobacteria;o__Pseudomonadales;f__Pseudomonadaceae;g__Pseudomonas_E;s__Pseudomonas_E sp900590755	GCF_900590755.1	95	d__Bacteria;p__Proteobacteria;c__Gammaproteobacteria;o__Pseudomonadales;f__Pseudomonadaceae;g__Pseudomonas_E;s__Pseudomonas_E sp900590755	97.45	0.9	GCF_900590755.1	d__Bacteria;p__Proteobacteria;c__Gammaproteobacteria;o__Pseudomonadales;f__Pseudomonadaceae;g__Pseudomonas_E;s__Pseudomonas_E sp900590755	97.45	0.9	taxonomic classification defined by topology and ANI	topological placement and ANI have congruent species assignments	GCF_000737245.1, s__Pseudomonas_E syri...	97.82	-	-
JEA2059_SPAdes.Assembly.fa_assembly	d__Bacteria;p__Proteobacteria;c__Gammaproteobacteria;o__Pseudomonadales;f__Pseudomonadaceae;g__Pseudomonas_E;s__Pseudomonas_E syringae_M	GCF_009176725.1	95.0874	d__Bacteria;p__Proteobacteria;c__Gammaproteobacteria;o__Pseudomonadales;f__Pseudomonadaceae;g__Pseudomonas_E;s__Pseudomonas_E syringae_M	98.76	0.94	GCF_009176725.1	d__Bacteria;p__Proteobacteria;c__Gammaproteobacteria;o__Pseudomonadales;f__Pseudomonadaceae;g__Pseudomonas_E;s__Pseudomonas_E syringae_M	98.76	0.94	taxonomic classification defined by topology and ANI	topological placement and ANI have congruent species assignments	GCF_000507185.2, s__Pseudomonas_E syri...	98.69	-	-
JEA2157_SPAdes.Assembly.fa_assembly	d__Bacteria;p__Proteobacteria;c__Gammaproteobacteria;o__Pseudomonadales;f__Pseudomonadaceae;g__Pseudomonas_E;s__Pseudomonas_E syringae_M	GCF_009176725.1	95.0874	d__Bacteria;p__Proteobacteria;c__Gammaproteobacteria;o__Pseudomonadales;f__Pseudomonadaceae;g__Pseudomonas_E;s__Pseudomonas_E syringae_M	98.81	0.92	GCF_009176725.1	d__Bacteria;p__Proteobacteria;c__Gammaproteobacteria;o__Pseudomonadales;f__Pseudomonadaceae;g__Pseudomonas_E;s__Pseudomonas_E syringae_M	98.81	0.92	taxonomic classification defined by topology and ANI	topological placement and ANI have congruent species assignments	GCF_000507185.2, s__Pseudomonas_E syri...	98.69	-	-
JEA2158_SPAdes.Assembly.fa_assembly	d__Bacteria;p__Proteobacteria;c__Gammaproteobacteria;o__Pseudomonadales;f__Pseudomonadaceae;g__Pseudomonas_E;s__Pseudomonas_E lurida	GCF_002563895.1	95	d__Bacteria;p__Proteobacteria;c__Gammaproteobacteria;o__Pseudomonadales;f__Pseudomonadaceae;g__Pseudomonas_E;s__Pseudomonas_E lurida	99.15	0.92	GCF_002563895.1	d__Bacteria;p__Proteobacteria;c__Gammaproteobacteria;o__Pseudomonadales;f__Pseudomonadaceae;g__Pseudomonas_E;s__Pseudomonas_E lurida	99.15	0.92	taxonomic classification defined by topology and ANI	topological placement and ANI have congruent species assignments	GCF_000612585.1, s__Pseudomonas_E sp00...	96.98	-	-
JEA2159_SPAdes.Assembly.fa_assembly	d__Bacteria;p__Proteobacteria;c__Gammaproteobacteria;o__Pseudomonadales;f__Pseudomonadaceae;g__Pseudomonas_E;s__Pseudomonas_E syringae_M	GCF_009176725.1	95.0874	d__Bacteria;p__Proteobacteria;c__Gammaproteobacteria;o__Pseudomonadales;f__Pseudomonadaceae;g__Pseudomonas_E;s__Pseudomonas_E syringae_M	98.81	0.93	GCF_009176725.1	d__Bacteria;p__Proteobacteria;c__Gammaproteobacteria;o__Pseudomonadales;f__Pseudomonadaceae;g__Pseudomonas_E;s__Pseudomonas_E syringae_M	98.81	0.93	taxonomic classification defined by topology and ANI	topological placement and ANI have congruent species assignments	GCF_000507185.2, s__Pseudomonas_E syri...	98.69	-	-
JEA2160_SPAdes.Assembly.fa_assembly	d__Bacteria;p__Proteobacteria;c__Gammaproteobacteria;o__Pseudomonadales;f__Pseudomonadaceae;g__Pseudomonas_E;s__Pseudomonas_E syringae_M	GCF_009176725.1	95.0874	d__Bacteria;p__Proteobacteria;c__Gammaproteobacteria;o__Pseudomonadales;f__Pseudomonadaceae;g__Pseudomonas_E;s__Pseudomonas_E syringae_M	98.66	0.91	GCF_009176725.1	d__Bacteria;p__Proteobacteria;c__Gammaproteobacteria;o__Pseudomonadales;f__Pseudomonadaceae;g__Pseudomonas_E;s__Pseudomonas_E syringae_M	98.66	0.91	taxonomic classification defined by topology and ANI	topological placement and ANI have congruent species assignments	GCF_000507185.2, s__Pseudomonas_E syri...	98.71	-	-
JEA2219_SPAdes.Assembly.fa_assembly	d__Bacteria;p__Proteobacteria;c__Gammaproteobacteria;o__Pseudomonadales;f__Pseudomonadaceae;g__Pseudomonas_E;s__Pseudomonas_E syringae	GCF_000507185.2	95.0874	d__Bacteria;p__Proteobacteria;c__Gammaproteobacteria;o__Pseudomonadales;f__Pseudomonadaceae;g__Pseudomonas_E;s__Pseudomonas_E syringae	98.2	0.94	GCF_000507185.2	d__Bacteria;p__Proteobacteria;c__Gammaproteobacteria;o__Pseudomonadales;f__Pseudomonadaceae;g__Pseudomonas_E;s__Pseudomonas_E syringae	98.2	0.94	taxonomic classification defined by topology and ANI	topological placement and ANI have congruent species assignments	GCF_009176725.1, s__Pseudomonas_E syri...	98.67	-	-
JEA2220_SPAdes.Assembly.fa_assembly	d__Bacteria;p__Proteobacteria;c__Gammaproteobacteria;o__Pseudomonadales;f__Pseudomonadaceae;g__Pseudomonas_E;s__Pseudomonas_E sivasensis	GCF_013778505.1	95	d__Bacteria;p__Proteobacteria;c__Gammaproteobacteria;o__Pseudomonadales;f__Pseudomonadaceae;g__Pseudomonas_E;s__Pseudomonas_E sivasensis	98.94	0.92	GCF_013778505.1	d__Bacteria;p__Proteobacteria;c__Gammaproteobacteria;o__Pseudomonadales;f__Pseudomonadaceae;g__Pseudomonas_E;s__Pseudomonas_E sivasensis	98.94	0.92	taxonomic classification defined by topology and ANI	topological placement and ANI have congruent species assignments	GCF_003290225.1, s__Pseudomonas_E sp00...	96.92	-	-
JEA2221_SPAdes.Assembly.fa_assembly	d__Bacteria;p__Proteobacteria;c__Gammaproteobacteria;o__Pseudomonadales;f__Pseudomonadaceae;g__Pseudomonas_E;s__Pseudomonas_E simiae	GCF_900111895.1	95	d__Bacteria;p__Proteobacteria;c__Gammaproteobacteria;o__Pseudomonadales;f__Pseudomonadaceae;g__Pseudomonas_E;s__Pseudomonas_E simiae	99.4	0.95	GCF_900111895.1	d__Bacteria;p__Proteobacteria;c__Gammaproteobacteria;o__Pseudomonadales;f__Pseudomonadaceae;g__Pseudomonas_E;s__Pseudomonas_E simiae	99.4	0.95	taxonomic classification defined by topology and ANI	topological placement and ANI have congruent species assignments	GCF_000503215.1, s__Pseudomonas_E cana...	96.19	-	-
JEA2254_SPAdes.Assembly.fa_assembly	d__Bacteria;p__Proteobacteria;c__Gammaproteobacteria;o__Pseudomonadales;f__Pseudomonadaceae;g__Pseudomonas_E;s__	-	-	-	-	-	-	-	-	-	taxonomic classification defined by topology and ANI	-	GCF_002843605.1, s__Pseudomonas_E sp00...	97.78	0.997608	Genome not assigned to closest species as it falls outside its pre-defined ANI radius
JEA2255_SPAdes.Assembly.fa_assembly	d__Bacteria;p__Proteobacteria;c__Gammaproteobacteria;o__Pseudomonadales;f__Pseudomonadaceae;g__Pseudomonas_E;s__	-	-	-	-	-	-	-	-	-	taxonomic classification defined by topology and ANI	-	GCF_002843605.1, s__Pseudomonas_E sp00...	97.78	0.997608	Genome not assigned to closest species as it falls outside its pre-defined ANI radius
JEA2060_SPAdes.Assembly.fa_assembly	d__Bacteria;p__Proteobacteria;c__Gammaproteobacteria;o__Pseudomonadales;f__Pseudomonadaceae;g__Pseudomonas_E;s__Pseudomonas_E sp900590755	GCF_900590755.1	95	d__Bacteria;p__Proteobacteria;c__Gammaproteobacteria;o__Pseudomonadales;f__Pseudomonadaceae;g__Pseudomonas_E;s__Pseudomonas_E sp900590755	98.86	0.93	GCF_900590755.1	d__Bacteria;p__Proteobacteria;c__Gammaproteobacteria;o__Pseudomonadales;f__Pseudomonadaceae;g__Pseudomonas_E;s__Pseudomonas_E sp900590755	98.86	0.93	taxonomic classification defined by topology and ANI	topological placement and ANI have congruent species assignments	GCF_000737245.1, s__Pseudomonas_E syri...	97.8	-	-
JEA1839_SPAdes.Assembly.fa_assembly	d__Bacteria;p__Proteobacteria;c__Gammaproteobacteria;o__Pseudomonadales;f__Pseudomonadaceae;g__Pseudomonas_E;s__Pseudomonas_E sp005233515	GCF_005233515.1	95	d__Bacteria;p__Proteobacteria;c__Gammaproteobacteria;o__Pseudomonadales;f__Pseudomonadaceae;g__Pseudomonas_E;s__Pseudomonas_E sp005233515	95.81	0.9	GCF_001605965.1	d__Bacteria;p__Proteobacteria;c__Gammaproteobacteria;o__Pseudomonadales;f__Pseudomonadaceae;g__Pseudomonas_E;s__Pseudomonas_E koreensis_C	95.39	0.9	ANI	topological placement and ANI have incongruent species assignments	GCF_000817895.1, s__Pseudomonas_E fluo...	97.88	-	-
JEA2057_SPAdes.Assembly.fa_assembly	d__Bacteria;p__Proteobacteria;c__Gammaproteobacteria;o__Pseudomonadales;f__Pseudomonadaceae;g__Pseudomonas_E;s__Pseudomonas_E syringae_M	GCF_009176725.1	95.0874	d__Bacteria;p__Proteobacteria;c__Gammaproteobacteria;o__Pseudomonadales;f__Pseudomonadaceae;g__Pseudomonas_E;s__Pseudomonas_E syringae_M	98.8	0.94	GCF_009176725.1	d__Bacteria;p__Proteobacteria;c__Gammaproteobacteria;o__Pseudomonadales;f__Pseudomonadaceae;g__Pseudomonas_E;s__Pseudomonas_E syringae_M	98.8	0.94	taxonomic classification defined by topology and ANI	topological placement and ANI have congruent species assignments	GCF_000507185.2, s__Pseudomonas_E syri...	98.69	-	-
JEA1962_SPAdes.Assembly.fa_assembly	d__Bacteria;p__Proteobacteria;c__Gammaproteobacteria;o__Pseudomonadales;f__Pseudomonadaceae;g__Pseudomonas_E;s__	-	-	-	-	-	-	-	-	-	taxonomic classification defined by topology and ANI	-	GCF_004682055.1, s__Pseudomonas_E kair...	96.19	0.998795	Genome not assigned to closest species as it falls outside its pre-defined ANI radius
JEA314_SPAdes.Assembly.fa_assembly	d__Bacteria;p__Proteobacteria;c__Gammaproteobacteria;o__Pseudomonadales;f__Pseudomonadaceae;g__Pseudomonas_E;s__Pseudomonas_E rhodesiae	GCF_007858255.1	95	d__Bacteria;p__Proteobacteria;c__Gammaproteobacteria;o__Pseudomonadales;f__Pseudomonadaceae;g__Pseudomonas_E;s__Pseudomonas_E rhodesiae	97.67	0.86	GCF_007858255.1	d__Bacteria;p__Proteobacteria;c__Gammaproteobacteria;o__Pseudomonadales;f__Pseudomonadaceae;g__Pseudomonas_E;s__Pseudomonas_E rhodesiae	97.67	0.86	taxonomic classification defined by topology and ANI	topological placement and ANI have congruent species assignments	GCF_013522705.1, s__Pseudomonas_E sp00...	96.98	-	-
JEA288_SPAdes.Assembly.fa_assembly	d__Bacteria;p__Proteobacteria;c__Gammaproteobacteria;o__Pseudomonadales;f__Pseudomonadaceae;g__Pseudomonas_E;s__Pseudomonas_E syringae_M	GCF_009176725.1	95.0874	d__Bacteria;p__Proteobacteria;c__Gammaproteobacteria;o__Pseudomonadales;f__Pseudomonadaceae;g__Pseudomonas_E;s__Pseudomonas_E syringae_M	98.7	0.92	GCF_009176725.1	d__Bacteria;p__Proteobacteria;c__Gammaproteobacteria;o__Pseudomonadales;f__Pseudomonadaceae;g__Pseudomonas_E;s__Pseudomonas_E syringae_M	98.7	0.92	taxonomic classification defined by topology and ANI	topological placement and ANI have congruent species assignments	GCF_000507185.2, s__Pseudomonas_E syri...	98.67	-	-
PS10SPAdes.Assembly	d__Bacteria;p__Proteobacteria;c__Gammaproteobacteria;o__Pseudomonadales;f__Pseudomonadaceae;g__Pseudomonas_E;s__Pseudomonas_E sp002836515	GCF_002836515.1	95	d__Bacteria;p__Proteobacteria;c__Gammaproteobacteria;o__Pseudomonadales;f__Pseudomonadaceae;g__Pseudomonas_E;s__Pseudomonas_E sp002836515	97.79	0.93	GCF_002836515.1	d__Bacteria;p__Proteobacteria;c__Gammaproteobacteria;o__Pseudomonadales;f__Pseudomonadaceae;g__Pseudomonas_E;s__Pseudomonas_E sp002836515	97.79	0.93	taxonomic classification defined by topology and ANI	topological placement and ANI have congruent species assignments	GCF_005233515.1, s__Pseudomonas_E sp00...	97.86	-	-
PS125SPAdes.Assembly	d__Bacteria;p__Proteobacteria;c__Gammaproteobacteria;o__Pseudomonadales;f__Pseudomonadaceae;g__Pseudomonas_E;s__Pseudomonas_E viridiflava	GCF_001642795.1	95	d__Bacteria;p__Proteobacteria;c__Gammaproteobacteria;o__Pseudomonadales;f__Pseudomonadaceae;g__Pseudomonas_E;s__Pseudomonas_E viridiflava	98.1	0.94	GCF_001642795.1	d__Bacteria;p__Proteobacteria;c__Gammaproteobacteria;o__Pseudomonadales;f__Pseudomonadaceae;g__Pseudomonas_E;s__Pseudomonas_E viridiflava	98.1	0.94	taxonomic classification defined by topology and ANI	topological placement and ANI have congruent species assignments	GCF_002723575.1, s__Pseudomonas_E viri...	97.6	-	-
PS161SPAdes.Assembly	d__Bacteria;p__Proteobacteria;c__Gammaproteobacteria;o__Pseudomonadales;f__Pseudomonadaceae;g__Pseudomonas_E;s__Pseudomonas_E sp900590755	GCF_900590755.1	95	d__Bacteria;p__Proteobacteria;c__Gammaproteobacteria;o__Pseudomonadales;f__Pseudomonadaceae;g__Pseudomonas_E;s__Pseudomonas_E sp900590755	98.9	0.94	GCF_900590755.1	d__Bacteria;p__Proteobacteria;c__Gammaproteobacteria;o__Pseudomonadales;f__Pseudomonadaceae;g__Pseudomonas_E;s__Pseudomonas_E sp900590755	98.9	0.94	taxonomic classification defined by topology and ANI	topological placement and ANI have congruent species assignments	GCF_000737245.1, s__Pseudomonas_E syri...	96.98	-	-
PS164SPAdes.Assembly	d__Bacteria;p__Proteobacteria;c__Gammaproteobacteria;o__Pseudomonadales;f__Pseudomonadaceae;g__Pseudomonas_E;s__	-	-	-	-	-	GCF_900590755.1	d__Bacteria;p__Proteobacteria;c__Gammaproteobacteria;o__Pseudomonadales;f__Pseudomonadaceae;g__Pseudomonas_E;s__Pseudomonas_E sp900590755	94.85	0.86	taxonomic classification defined by topology and ANI	-	GCF_000737245.1, s__Pseudomonas_E syri...	97	0.998563	Genome not assigned to closest species as it falls outside its pre-defined ANI radius
PS199SPAdes.Assembly	d__Bacteria;p__Proteobacteria;c__Gammaproteobacteria;o__Pseudomonadales;f__Pseudomonadaceae;g__Pseudomonas_E;s__Pseudomonas_E synxantha	GCF_900105675.1	95.7053	d__Bacteria;p__Proteobacteria;c__Gammaproteobacteria;o__Pseudomonadales;f__Pseudomonadaceae;g__Pseudomonas_E;s__Pseudomonas_E synxantha	99.91	0.93	GCF_900105675.1	d__Bacteria;p__Proteobacteria;c__Gammaproteobacteria;o__Pseudomonadales;f__Pseudomonadaceae;g__Pseudomonas_E;s__Pseudomonas_E synxantha	99.91	0.93	taxonomic classification defined by topology and ANI	topological placement and ANI have congruent species assignments	GCF_001439685.1, s__Pseudomonas_E liba...	96.19	-	-
PS1SPAdes.Assembly	d__Bacteria;p__Proteobacteria;c__Gammaproteobacteria;o__Pseudomonadales;f__Pseudomonadaceae;g__Pseudomonas_E;s__Pseudomonas_E sp002836515	GCF_002836515.1	95	d__Bacteria;p__Proteobacteria;c__Gammaproteobacteria;o__Pseudomonadales;f__Pseudomonadaceae;g__Pseudomonas_E;s__Pseudomonas_E sp002836515	97.78	0.93	GCF_002836515.1	d__Bacteria;p__Proteobacteria;c__Gammaproteobacteria;o__Pseudomonadales;f__Pseudomonadaceae;g__Pseudomonas_E;s__Pseudomonas_E sp002836515	97.78	0.93	taxonomic classification defined by topology and ANI	topological placement and ANI have congruent species assignments	GCF_005233515.1, s__Pseudomonas_E sp00...	97.86	-	-
PS214SPAdes.Assembly	d__Bacteria;p__Proteobacteria;c__Gammaproteobacteria;o__Pseudomonadales;f__Pseudomonadaceae;g__Pseudomonas_E;s__Pseudomonas_E sp005233515	GCF_005233515.1	95	d__Bacteria;p__Proteobacteria;c__Gammaproteobacteria;o__Pseudomonadales;f__Pseudomonadaceae;g__Pseudomonas_E;s__Pseudomonas_E sp005233515	95.76	0.91	GCF_001605965.1	d__Bacteria;p__Proteobacteria;c__Gammaproteobacteria;o__Pseudomonadales;f__Pseudomonadaceae;g__Pseudomonas_E;s__Pseudomonas_E koreensis_C	95.44	0.9	ANI	topological placement and ANI have incongruent species assignments	GCF_000817895.1, s__Pseudomonas_E fluo...	97.88	-	-
PS243SPAdes.Assembly	d__Bacteria;p__Proteobacteria;c__Gammaproteobacteria;o__Pseudomonadales;f__Pseudomonadaceae;g__Pseudomonas_E;s__Pseudomonas_E carnis	GCF_902329575.1	95	d__Bacteria;p__Proteobacteria;c__Gammaproteobacteria;o__Pseudomonadales;f__Pseudomonadaceae;g__Pseudomonas_E;s__Pseudomonas_E carnis	95.68	0.88	-	-	-	-	ANI	topological placement and ANI have incongruent species assignments	GCF_902329575.1, s__Pseudomonas_E carn...	96.98	-	-
PS246SPAdes.Assembly	d__Bacteria;p__Proteobacteria;c__Gammaproteobacteria;o__Pseudomonadales;f__Pseudomonadaceae;g__Pseudomonas_E;s__Pseudomonas_E lactis	GCF_001439845.1	95	d__Bacteria;p__Proteobacteria;c__Gammaproteobacteria;o__Pseudomonadales;f__Pseudomonadaceae;g__Pseudomonas_E;s__Pseudomonas_E lactis	95.73	0.86	GCF_001439845.1	d__Bacteria;p__Proteobacteria;c__Gammaproteobacteria;o__Pseudomonadales;f__Pseudomonadaceae;g__Pseudomonas_E;s__Pseudomonas_E lactis	95.73	0.86	taxonomic classification defined by topology and ANI	topological placement and ANI have congruent species assignments	GCF_902329575.1, s__Pseudomonas_E carn...	96.23	-	-
PS251SPAdes.Assembly	d__Bacteria;p__Proteobacteria;c__Gammaproteobacteria;o__Pseudomonadales;f__Pseudomonadaceae;g__Pseudomonas_E;s__Pseudomonas_E sp005233515	GCF_005233515.1	95	d__Bacteria;p__Proteobacteria;c__Gammaproteobacteria;o__Pseudomonadales;f__Pseudomonadaceae;g__Pseudomonas_E;s__Pseudomonas_E sp005233515	95.6	0.9	GCF_001605965.1	d__Bacteria;p__Proteobacteria;c__Gammaproteobacteria;o__Pseudomonadales;f__Pseudomonadaceae;g__Pseudomonas_E;s__Pseudomonas_E koreensis_C	95.18	0.88	ANI	topological placement and ANI have incongruent species assignments	GCF_000817895.1, s__Pseudomonas_E fluo...	97.88	-	-
PS257SPAdes.Assembly	d__Bacteria;p__Proteobacteria;c__Gammaproteobacteria;o__Pseudomonadales;f__Pseudomonadaceae;g__Pseudomonas_E;s__Pseudomonas_E sp005233515	GCF_005233515.1	95	d__Bacteria;p__Proteobacteria;c__Gammaproteobacteria;o__Pseudomonadales;f__Pseudomonadaceae;g__Pseudomonas_E;s__Pseudomonas_E sp005233515	95.65	0.89	GCF_001605965.1	d__Bacteria;p__Proteobacteria;c__Gammaproteobacteria;o__Pseudomonadales;f__Pseudomonadaceae;g__Pseudomonas_E;s__Pseudomonas_E koreensis_C	95.58	0.9	ANI	topological placement and ANI have incongruent species assignments	GCF_000817895.1, s__Pseudomonas_E fluo...	97.88	-	-
PS272SPAdes.Assembly	d__Bacteria;p__Proteobacteria;c__Gammaproteobacteria;o__Pseudomonadales;f__Pseudomonadaceae;g__Pseudomonas_E;s__Pseudomonas_E sp005233515	GCF_005233515.1	95	d__Bacteria;p__Proteobacteria;c__Gammaproteobacteria;o__Pseudomonadales;f__Pseudomonadaceae;g__Pseudomonas_E;s__Pseudomonas_E sp005233515	95.85	0.91	GCF_001605965.1	d__Bacteria;p__Proteobacteria;c__Gammaproteobacteria;o__Pseudomonadales;f__Pseudomonadaceae;g__Pseudomonas_E;s__Pseudomonas_E koreensis_C	95.49	0.91	ANI	topological placement and ANI have incongruent species assignments	GCF_000817895.1, s__Pseudomonas_E fluo...	97.88	-	-
PS282SPAdes.Assembly	d__Bacteria;p__Proteobacteria;c__Gammaproteobacteria;o__Pseudomonadales;f__Pseudomonadaceae;g__Pseudomonas_E;s__Pseudomonas_E synxantha	GCF_900105675.1	95.7053	d__Bacteria;p__Proteobacteria;c__Gammaproteobacteria;o__Pseudomonadales;f__Pseudomonadaceae;g__Pseudomonas_E;s__Pseudomonas_E synxantha	99.11	0.9	GCF_900105675.1	d__Bacteria;p__Proteobacteria;c__Gammaproteobacteria;o__Pseudomonadales;f__Pseudomonadaceae;g__Pseudomonas_E;s__Pseudomonas_E synxantha	99.11	0.9	taxonomic classification defined by topology and ANI	topological placement and ANI have congruent species assignments	GCF_001439685.1, s__Pseudomonas_E liba...	97.02	-	-
PS294SPAdes.Assembly	d__Bacteria;p__Proteobacteria;c__Gammaproteobacteria;o__Pseudomonadales;f__Pseudomonadaceae;g__Pseudomonas_E;s__Pseudomonas_E sp002754355	GCA_002754355.1	95	d__Bacteria;p__Proteobacteria;c__Gammaproteobacteria;o__Pseudomonadales;f__Pseudomonadaceae;g__Pseudomonas_E;s__Pseudomonas_E sp002754355	96.45	0.92	GCA_002754355.1	d__Bacteria;p__Proteobacteria;c__Gammaproteobacteria;o__Pseudomonadales;f__Pseudomonadaceae;g__Pseudomonas_E;s__Pseudomonas_E sp002754355	96.45	0.92	taxonomic classification defined by topology and ANI	topological placement and ANI have congruent species assignments	GCF_003053805.1, s__Pseudomonas_E sp00...	97.84	-	-
PS303SPAdes.Assembly	d__Bacteria;p__Proteobacteria;c__Gammaproteobacteria;o__Pseudomonadales;f__Pseudomonadaceae;g__Pseudomonas_E;s__Pseudomonas_E sp005233515	GCF_005233515.1	95	d__Bacteria;p__Proteobacteria;c__Gammaproteobacteria;o__Pseudomonadales;f__Pseudomonadaceae;g__Pseudomonas_E;s__Pseudomonas_E sp005233515	95.58	0.9	GCF_001605965.1	d__Bacteria;p__Proteobacteria;c__Gammaproteobacteria;o__Pseudomonadales;f__Pseudomonadaceae;g__Pseudomonas_E;s__Pseudomonas_E koreensis_C	95.57	0.89	ANI	topological placement and ANI have incongruent species assignments	GCF_000817895.1, s__Pseudomonas_E fluo...	97.88	-	-
PS30SPAdes.Assembly	d__Bacteria;p__Proteobacteria;c__Gammaproteobacteria;o__Pseudomonadales;f__Pseudomonadaceae;g__Pseudomonas_E;s__Pseudomonas_E fluorescens_AO	GCF_000817895.1	95	d__Bacteria;p__Proteobacteria;c__Gammaproteobacteria;o__Pseudomonadales;f__Pseudomonadaceae;g__Pseudomonas_E;s__Pseudomonas_E fluorescens_AO	97.28	0.92	GCF_000817895.1	d__Bacteria;p__Proteobacteria;c__Gammaproteobacteria;o__Pseudomonadales;f__Pseudomonadaceae;g__Pseudomonas_E;s__Pseudomonas_E fluorescens_AO	97.28	0.92	taxonomic classification defined by topology and ANI	topological placement and ANI have congruent species assignments	GCF_005233515.1, s__Pseudomonas_E sp00...	97.88	-	-
PS315SPAdes.Assembly	d__Bacteria;p__Proteobacteria;c__Gammaproteobacteria;o__Pseudomonadales;f__Pseudomonadaceae;g__Pseudomonas_E;s__Pseudomonas_E sp005233515	GCF_005233515.1	95	d__Bacteria;p__Proteobacteria;c__Gammaproteobacteria;o__Pseudomonadales;f__Pseudomonadaceae;g__Pseudomonas_E;s__Pseudomonas_E sp005233515	95.76	0.9	GCF_001605965.1	d__Bacteria;p__Proteobacteria;c__Gammaproteobacteria;o__Pseudomonadales;f__Pseudomonadaceae;g__Pseudomonas_E;s__Pseudomonas_E koreensis_C	95.29	0.9	ANI	topological placement and ANI have incongruent species assignments	GCF_000817895.1, s__Pseudomonas_E fluo...	97.88	-	-
PS335SPAdes.Assembly	d__Bacteria;p__Proteobacteria;c__Gammaproteobacteria;o__Pseudomonadales;f__Pseudomonadaceae;g__Pseudomonas_E;s__Pseudomonas_E simiae	GCF_900111895.1	95	d__Bacteria;p__Proteobacteria;c__Gammaproteobacteria;o__Pseudomonadales;f__Pseudomonadaceae;g__Pseudomonas_E;s__Pseudomonas_E simiae	99.33	0.97	GCF_900111895.1	d__Bacteria;p__Proteobacteria;c__Gammaproteobacteria;o__Pseudomonadales;f__Pseudomonadaceae;g__Pseudomonas_E;s__Pseudomonas_E simiae	99.33	0.97	taxonomic classification defined by topology and ANI	topological placement and ANI have congruent species assignments	GCF_000503215.1, s__Pseudomonas_E cana...	96.19	-	-
PS338SPAdes.Assembly	d__Bacteria;p__Proteobacteria;c__Gammaproteobacteria;o__Pseudomonadales;f__Pseudomonadaceae;g__Pseudomonas_E;s__Pseudomonas_E sp005233515	GCF_005233515.1	95	d__Bacteria;p__Proteobacteria;c__Gammaproteobacteria;o__Pseudomonadales;f__Pseudomonadaceae;g__Pseudomonas_E;s__Pseudomonas_E sp005233515	95.3	0.9	GCF_001605965.1	d__Bacteria;p__Proteobacteria;c__Gammaproteobacteria;o__Pseudomonadales;f__Pseudomonadaceae;g__Pseudomonas_E;s__Pseudomonas_E koreensis_C	95.02	0.85	ANI	topological placement and ANI have incongruent species assignments	GCF_000817895.1, s__Pseudomonas_E fluo...	97.9	-	-
PS351SPAdes.Assembly	d__Bacteria;p__Proteobacteria;c__Gammaproteobacteria;o__Pseudomonadales;f__Pseudomonadaceae;g__Pseudomonas_E;s__Pseudomonas_E fluorescens_AO	GCF_000817895.1	95	d__Bacteria;p__Proteobacteria;c__Gammaproteobacteria;o__Pseudomonadales;f__Pseudomonadaceae;g__Pseudomonas_E;s__Pseudomonas_E fluorescens_AO	98.23	0.94	GCF_000817895.1	d__Bacteria;p__Proteobacteria;c__Gammaproteobacteria;o__Pseudomonadales;f__Pseudomonadaceae;g__Pseudomonas_E;s__Pseudomonas_E fluorescens_AO	98.23	0.94	taxonomic classification defined by topology and ANI	topological placement and ANI have congruent species assignments	GCF_005233515.1, s__Pseudomonas_E sp00...	97.88	-	-
PS361SPAdes.Assembly	d__Bacteria;p__Proteobacteria;c__Gammaproteobacteria;o__Pseudomonadales;f__Pseudomonadaceae;g__Pseudomonas_E;s__Pseudomonas_E carnis	GCF_902329575.1	95	d__Bacteria;p__Proteobacteria;c__Gammaproteobacteria;o__Pseudomonadales;f__Pseudomonadaceae;g__Pseudomonas_E;s__Pseudomonas_E carnis	95.56	0.86	-	-	-	-	ANI	topological placement and ANI have incongruent species assignments	GCF_902329575.1, s__Pseudomonas_E carn...	97	-	-
PS391SPAdes.Assembly	d__Bacteria;p__Proteobacteria;c__Gammaproteobacteria;o__Pseudomonadales;f__Pseudomonadaceae;g__Pseudomonas_E;s__Pseudomonas_E fluorescens_BG	GCF_900636825.1	95	d__Bacteria;p__Proteobacteria;c__Gammaproteobacteria;o__Pseudomonadales;f__Pseudomonadaceae;g__Pseudomonas_E;s__Pseudomonas_E fluorescens_BG	97.35	0.94	GCF_900636825.1	d__Bacteria;p__Proteobacteria;c__Gammaproteobacteria;o__Pseudomonadales;f__Pseudomonadaceae;g__Pseudomonas_E;s__Pseudomonas_E fluorescens_BG	97.35	0.94	taxonomic classification defined by topology and ANI	topological placement and ANI have congruent species assignments	GCF_009764645.1, s__Pseudomonas_E sp00...	97.86	-	-
PS395SPAdes.Assembly	d__Bacteria;p__Proteobacteria;c__Gammaproteobacteria;o__Pseudomonadales;f__Pseudomonadaceae;g__Pseudomonas_E;s__Pseudomonas_E fluorescens_AO	GCF_000817895.1	95	d__Bacteria;p__Proteobacteria;c__Gammaproteobacteria;o__Pseudomonadales;f__Pseudomonadaceae;g__Pseudomonas_E;s__Pseudomonas_E fluorescens_AO	97.31	0.92	GCF_000817895.1	d__Bacteria;p__Proteobacteria;c__Gammaproteobacteria;o__Pseudomonadales;f__Pseudomonadaceae;g__Pseudomonas_E;s__Pseudomonas_E fluorescens_AO	97.31	0.92	taxonomic classification defined by topology and ANI	topological placement and ANI have congruent species assignments	GCF_005233515.1, s__Pseudomonas_E sp00...	97.88	-	-
PS438SPAdes.Assembly	d__Bacteria;p__Proteobacteria;c__Gammaproteobacteria;o__Pseudomonadales;f__Pseudomonadaceae;g__Pseudomonas_E;s__Pseudomonas_E koreensis_A	GCF_002003425.1	95	d__Bacteria;p__Proteobacteria;c__Gammaproteobacteria;o__Pseudomonadales;f__Pseudomonadaceae;g__Pseudomonas_E;s__Pseudomonas_E koreensis_A	96.64	0.92	GCF_002003425.1	d__Bacteria;p__Proteobacteria;c__Gammaproteobacteria;o__Pseudomonadales;f__Pseudomonadaceae;g__Pseudomonas_E;s__Pseudomonas_E koreensis_A	96.64	0.92	taxonomic classification defined by topology and ANI	topological placement and ANI have congruent species assignments	GCF_009834515.1, s__Pseudomonas_E sp00...	97.86	-	-
PS439SPAdes.Assembly	d__Bacteria;p__Proteobacteria;c__Gammaproteobacteria;o__Pseudomonadales;f__Pseudomonadaceae;g__Pseudomonas_E;s__Pseudomonas_E sp005233515	GCF_005233515.1	95	d__Bacteria;p__Proteobacteria;c__Gammaproteobacteria;o__Pseudomonadales;f__Pseudomonadaceae;g__Pseudomonas_E;s__Pseudomonas_E sp005233515	95.79	0.91	GCF_001605965.1	d__Bacteria;p__Proteobacteria;c__Gammaproteobacteria;o__Pseudomonadales;f__Pseudomonadaceae;g__Pseudomonas_E;s__Pseudomonas_E koreensis_C	95.54	0.9	ANI	topological placement and ANI have incongruent species assignments	GCF_000817895.1, s__Pseudomonas_E fluo...	97.84	-	-
PS455SPAdes.Assembly	d__Bacteria;p__Proteobacteria;c__Gammaproteobacteria;o__Pseudomonadales;f__Pseudomonadaceae;g__Pseudomonas_E;s__Pseudomonas_E canadensis	GCF_000503215.1	95	d__Bacteria;p__Proteobacteria;c__Gammaproteobacteria;o__Pseudomonadales;f__Pseudomonadaceae;g__Pseudomonas_E;s__Pseudomonas_E canadensis	99.2	0.92	GCF_000503215.1	d__Bacteria;p__Proteobacteria;c__Gammaproteobacteria;o__Pseudomonadales;f__Pseudomonadaceae;g__Pseudomonas_E;s__Pseudomonas_E canadensis	99.2	0.92	taxonomic classification defined by topology and ANI	topological placement and ANI have congruent species assignments	GCF_013385825.1, s__Pseudomonas_E reac...	97.08	-	-
PS460SPAdes.Assembly	d__Bacteria;p__Proteobacteria;c__Gammaproteobacteria;o__Pseudomonadales;f__Pseudomonadaceae;g__Pseudomonas_E;s__Pseudomonas_E canadensis	GCF_000503215.1	95	d__Bacteria;p__Proteobacteria;c__Gammaproteobacteria;o__Pseudomonadales;f__Pseudomonadaceae;g__Pseudomonas_E;s__Pseudomonas_E canadensis	99.2	0.93	GCF_000503215.1	d__Bacteria;p__Proteobacteria;c__Gammaproteobacteria;o__Pseudomonadales;f__Pseudomonadaceae;g__Pseudomonas_E;s__Pseudomonas_E canadensis	99.2	0.93	taxonomic classification defined by topology and ANI	topological placement and ANI have congruent species assignments	GCF_013385825.1, s__Pseudomonas_E reac...	97.08	-	-
PS461SPAdes.Assembly	d__Bacteria;p__Proteobacteria;c__Gammaproteobacteria;o__Pseudomonadales;f__Pseudomonadaceae;g__Pseudomonas_E;s__Pseudomonas_E sp005233515	GCF_005233515.1	95	d__Bacteria;p__Proteobacteria;c__Gammaproteobacteria;o__Pseudomonadales;f__Pseudomonadaceae;g__Pseudomonas_E;s__Pseudomonas_E sp005233515	95.76	0.9	GCF_001605965.1	d__Bacteria;p__Proteobacteria;c__Gammaproteobacteria;o__Pseudomonadales;f__Pseudomonadaceae;g__Pseudomonas_E;s__Pseudomonas_E koreensis_C	95.59	0.89	ANI	topological placement and ANI have incongruent species assignments	GCF_000817895.1, s__Pseudomonas_E fluo...	97.88	-	-
PS516SPAdes.Assembly	d__Bacteria;p__Proteobacteria;c__Gammaproteobacteria;o__Pseudomonadales;f__Pseudomonadaceae;g__Pseudomonas_E;s__Pseudomonas_E carnis	GCF_902329575.1	95	d__Bacteria;p__Proteobacteria;c__Gammaproteobacteria;o__Pseudomonadales;f__Pseudomonadaceae;g__Pseudomonas_E;s__Pseudomonas_E carnis	98.33	0.92	GCF_902329575.1	d__Bacteria;p__Proteobacteria;c__Gammaproteobacteria;o__Pseudomonadales;f__Pseudomonadaceae;g__Pseudomonas_E;s__Pseudomonas_E carnis	98.33	0.92	taxonomic classification defined by topology and ANI	topological placement and ANI have congruent species assignments	GCF_001439845.1, s__Pseudomonas_E lact...	97.06	-	-
PS51SPAdes.Assembly	d__Bacteria;p__Proteobacteria;c__Gammaproteobacteria;o__Pseudomonadales;f__Pseudomonadaceae;g__Pseudomonas_E;s__Pseudomonas_E fluorescens_AO	GCF_000817895.1	95	d__Bacteria;p__Proteobacteria;c__Gammaproteobacteria;o__Pseudomonadales;f__Pseudomonadaceae;g__Pseudomonas_E;s__Pseudomonas_E fluorescens_AO	97.78	0.93	GCF_000817895.1	d__Bacteria;p__Proteobacteria;c__Gammaproteobacteria;o__Pseudomonadales;f__Pseudomonadaceae;g__Pseudomonas_E;s__Pseudomonas_E fluorescens_AO	97.78	0.93	taxonomic classification defined by topology and ANI	topological placement and ANI have congruent species assignments	GCF_005233515.1, s__Pseudomonas_E sp00...	97.88	-	-
PS599SPAdes.Assembly	d__Bacteria;p__Proteobacteria;c__Gammaproteobacteria;o__Pseudomonadales;f__Pseudomonadaceae;g__Pseudomonas_E;s__	-	-	-	-	-	-	-	-	-	taxonomic classification defined by topology and ANI	-	GCF_002158995.1, s__Pseudomonas_E casp...	98.67	0.995374	Genome not assigned to closest species as it falls outside its pre-defined ANI radius
PS59SPAdes.Assembly	d__Bacteria;p__Proteobacteria;c__Gammaproteobacteria;o__Pseudomonadales;f__Pseudomonadaceae;g__Pseudomonas_E;s__Pseudomonas_E sp900590755	GCF_900590755.1	95	d__Bacteria;p__Proteobacteria;c__Gammaproteobacteria;o__Pseudomonadales;f__Pseudomonadaceae;g__Pseudomonas_E;s__Pseudomonas_E sp900590755	98.98	0.96	GCF_900590755.1	d__Bacteria;p__Proteobacteria;c__Gammaproteobacteria;o__Pseudomonadales;f__Pseudomonadaceae;g__Pseudomonas_E;s__Pseudomonas_E sp900590755	98.98	0.96	taxonomic classification defined by topology and ANI	topological placement and ANI have congruent species assignments	GCF_000737245.1, s__Pseudomonas_E syri...	97.84	-	-
PS619SPAdes.Assembly	d__Bacteria;p__Proteobacteria;c__Gammaproteobacteria;o__Pseudomonadales;f__Pseudomonadaceae;g__Pseudomonas_E;s__Pseudomonas_E sp900590755	GCF_900590755.1	95	d__Bacteria;p__Proteobacteria;c__Gammaproteobacteria;o__Pseudomonadales;f__Pseudomonadaceae;g__Pseudomonas_E;s__Pseudomonas_E sp900590755	98.8	0.92	GCF_900590755.1	d__Bacteria;p__Proteobacteria;c__Gammaproteobacteria;o__Pseudomonadales;f__Pseudomonadaceae;g__Pseudomonas_E;s__Pseudomonas_E sp900590755	98.8	0.92	taxonomic classification defined by topology and ANI	topological placement and ANI have congruent species assignments	GCF_000737245.1, s__Pseudomonas_E syri...	97.84	-	-
PS626SPAdes.Assembly	d__Bacteria;p__Proteobacteria;c__Gammaproteobacteria;o__Pseudomonadales;f__Pseudomonadaceae;g__Pseudomonas_E;s__Pseudomonas_E syringae_M	GCF_009176725.1	95.0874	d__Bacteria;p__Proteobacteria;c__Gammaproteobacteria;o__Pseudomonadales;f__Pseudomonadaceae;g__Pseudomonas_E;s__Pseudomonas_E syringae_M	98.82	0.93	GCF_009176725.1	d__Bacteria;p__Proteobacteria;c__Gammaproteobacteria;o__Pseudomonadales;f__Pseudomonadaceae;g__Pseudomonas_E;s__Pseudomonas_E syringae_M	98.82	0.93	taxonomic classification defined by topology and ANI	topological placement and ANI have congruent species assignments	GCF_000507185.2, s__Pseudomonas_E syri...	98.69	-	-
PS631SPAdes.Assembly	d__Bacteria;p__Proteobacteria;c__Gammaproteobacteria;o__Pseudomonadales;f__Pseudomonadaceae;g__Pseudomonas_E;s__Pseudomonas_E syringae_M	GCF_009176725.1	95.0874	d__Bacteria;p__Proteobacteria;c__Gammaproteobacteria;o__Pseudomonadales;f__Pseudomonadaceae;g__Pseudomonas_E;s__Pseudomonas_E syringae_M	98.8	0.92	GCF_009176725.1	d__Bacteria;p__Proteobacteria;c__Gammaproteobacteria;o__Pseudomonadales;f__Pseudomonadaceae;g__Pseudomonas_E;s__Pseudomonas_E syringae_M	98.8	0.92	taxonomic classification defined by topology and ANI	topological placement and ANI have congruent species assignments	GCF_000507185.2, s__Pseudomonas_E syri...	98.69	-	-
PS632SPAdes.Assembly	d__Bacteria;p__Proteobacteria;c__Gammaproteobacteria;o__Pseudomonadales;f__Pseudomonadaceae;g__Pseudomonas_E;s__Pseudomonas_E syringae_M	GCF_009176725.1	95.0874	d__Bacteria;p__Proteobacteria;c__Gammaproteobacteria;o__Pseudomonadales;f__Pseudomonadaceae;g__Pseudomonas_E;s__Pseudomonas_E syringae_M	98.79	0.94	GCF_009176725.1	d__Bacteria;p__Proteobacteria;c__Gammaproteobacteria;o__Pseudomonadales;f__Pseudomonadaceae;g__Pseudomonas_E;s__Pseudomonas_E syringae_M	98.79	0.94	taxonomic classification defined by topology and ANI	topological placement and ANI have congruent species assignments	GCF_000507185.2, s__Pseudomonas_E syri...	98.69	-	-
PS635SPAdes.Assembly	d__Bacteria;p__Proteobacteria;c__Gammaproteobacteria;o__Pseudomonadales;f__Pseudomonadaceae;g__Pseudomonas_E;s__	-	-	-	-	-	GCF_004364335.1	d__Bacteria;p__Proteobacteria;c__Gammaproteobacteria;o__Pseudomonadales;f__Pseudomonadaceae;g__Pseudomonas_E;s__Pseudomonas_E graminis_D	90.55	0.86	taxonomic classification defined by topology and ANI	-	GCF_001705435.1, s__Pseudomonas_E gram...	97.9	0.998313	Genome not assigned to closest species as it falls outside its pre-defined ANI radius
PS643SPAdes.Assembly	d__Bacteria;p__Proteobacteria;c__Gammaproteobacteria;o__Pseudomonadales;f__Pseudomonadaceae;g__Pseudomonas_E;s__	-	-	-	-	-	-	-	-	-	taxonomic classification defined by topology and ANI	-	GCF_002158995.1, s__Pseudomonas_E casp...	97.08	0.994469	Genome not assigned to closest species as it falls outside its pre-defined ANI radius
PS648SPAdes.Assembly	d__Bacteria;p__Proteobacteria;c__Gammaproteobacteria;o__Pseudomonadales;f__Pseudomonadaceae;g__Pseudomonas_E;s__Pseudomonas_E viridiflava	GCF_001642795.1	95	d__Bacteria;p__Proteobacteria;c__Gammaproteobacteria;o__Pseudomonadales;f__Pseudomonadaceae;g__Pseudomonas_E;s__Pseudomonas_E viridiflava	97.23	0.9	GCF_001642795.1	d__Bacteria;p__Proteobacteria;c__Gammaproteobacteria;o__Pseudomonadales;f__Pseudomonadaceae;g__Pseudomonas_E;s__Pseudomonas_E viridiflava	97.23	0.9	taxonomic classification defined by topology and ANI	topological placement and ANI have congruent species assignments	GCF_002723575.1, s__Pseudomonas_E viri...	97.6	-	-
PS668SPAdes.Assembly	d__Bacteria;p__Proteobacteria;c__Gammaproteobacteria;o__Pseudomonadales;f__Pseudomonadaceae;g__Pseudomonas_E;s__Pseudomonas_E viridiflava	GCF_001642795.1	95	d__Bacteria;p__Proteobacteria;c__Gammaproteobacteria;o__Pseudomonadales;f__Pseudomonadaceae;g__Pseudomonas_E;s__Pseudomonas_E viridiflava	98.15	0.92	GCF_001642795.1	d__Bacteria;p__Proteobacteria;c__Gammaproteobacteria;o__Pseudomonadales;f__Pseudomonadaceae;g__Pseudomonas_E;s__Pseudomonas_E viridiflava	98.15	0.92	taxonomic classification defined by topology and ANI	topological placement and ANI have congruent species assignments	GCF_002723575.1, s__Pseudomonas_E viri...	97.6	-	-
PS66SPAdes.Assembly	d__Bacteria;p__Proteobacteria;c__Gammaproteobacteria;o__Pseudomonadales;f__Pseudomonadaceae;g__Pseudomonas_E;s__Pseudomonas_E koreensis_C	GCF_001605965.1	95	d__Bacteria;p__Proteobacteria;c__Gammaproteobacteria;o__Pseudomonadales;f__Pseudomonadaceae;g__Pseudomonas_E;s__Pseudomonas_E koreensis_C	96.43	0.91	GCF_001605965.1	d__Bacteria;p__Proteobacteria;c__Gammaproteobacteria;o__Pseudomonadales;f__Pseudomonadaceae;g__Pseudomonas_E;s__Pseudomonas_E koreensis_C	96.43	0.91	taxonomic classification defined by topology and ANI	topological placement and ANI have congruent species assignments	GCF_005233515.1, s__Pseudomonas_E sp00...	97.84	-	-
PS671SPAdes.Assembly	d__Bacteria;p__Proteobacteria;c__Gammaproteobacteria;o__Pseudomonadales;f__Pseudomonadaceae;g__Pseudomonas_E;s__	-	-	-	-	-	GCF_003935425.1	d__Bacteria;p__Proteobacteria;c__Gammaproteobacteria;o__Pseudomonadales;f__Pseudomonadaceae;g__Pseudomonas_E;s__Pseudomonas_E sp003935425	87.8	0.79	taxonomic classification defined by topology and ANI	-	GCF_900104015.1, s__Pseudomonas_E cich...	97.8	0.996041	Genome not assigned to closest species as it falls outside its pre-defined ANI radius
PS672SPAdes.Assembly	d__Bacteria;p__Proteobacteria;c__Gammaproteobacteria;o__Pseudomonadales;f__Pseudomonadaceae;g__Pseudomonas_E;s__	-	-	-	-	-	GCF_003935425.1	d__Bacteria;p__Proteobacteria;c__Gammaproteobacteria;o__Pseudomonadales;f__Pseudomonadaceae;g__Pseudomonas_E;s__Pseudomonas_E sp003935425	87.79	0.8	taxonomic classification defined by topology and ANI	-	GCF_900104015.1, s__Pseudomonas_E cich...	97.8	0.996041	Genome not assigned to closest species as it falls outside its pre-defined ANI radius
PS677SPAdes.Assembly	d__Bacteria;p__Proteobacteria;c__Gammaproteobacteria;o__Pseudomonadales;f__Pseudomonadaceae;g__Pseudomonas_E;s__	-	-	-	-	-	-	-	-	-	taxonomic classification defined by topology and ANI	-	GCF_002158995.1, s__Pseudomonas_E casp...	98.71	0.995142	Genome not assigned to closest species as it falls outside its pre-defined ANI radius
PS685SPAdes.Assembly	d__Bacteria;p__Proteobacteria;c__Gammaproteobacteria;o__Pseudomonadales;f__Pseudomonadaceae;g__Pseudomonas_E;s__Pseudomonas_E syringae_M	GCF_009176725.1	95.0874	d__Bacteria;p__Proteobacteria;c__Gammaproteobacteria;o__Pseudomonadales;f__Pseudomonadaceae;g__Pseudomonas_E;s__Pseudomonas_E syringae_M	98.76	0.93	GCF_009176725.1	d__Bacteria;p__Proteobacteria;c__Gammaproteobacteria;o__Pseudomonadales;f__Pseudomonadaceae;g__Pseudomonas_E;s__Pseudomonas_E syringae_M	98.76	0.93	taxonomic classification defined by topology and ANI	topological placement and ANI have congruent species assignments	GCF_000507185.2, s__Pseudomonas_E syri...	98.69	-	-
PS693SPAdes.Assembly	d__Bacteria;p__Proteobacteria;c__Gammaproteobacteria;o__Pseudomonadales;f__Pseudomonadaceae;g__Pseudomonas_E;s__Pseudomonas_E syringae_M	GCF_009176725.1	95.0874	d__Bacteria;p__Proteobacteria;c__Gammaproteobacteria;o__Pseudomonadales;f__Pseudomonadaceae;g__Pseudomonas_E;s__Pseudomonas_E syringae_M	98.77	0.94	GCF_009176725.1	d__Bacteria;p__Proteobacteria;c__Gammaproteobacteria;o__Pseudomonadales;f__Pseudomonadaceae;g__Pseudomonas_E;s__Pseudomonas_E syringae_M	98.77	0.94	taxonomic classification defined by topology and ANI	topological placement and ANI have congruent species assignments	GCF_000507185.2, s__Pseudomonas_E syri...	98.69	-	-
PS703SPAdes.Assembly	d__Bacteria;p__Proteobacteria;c__Gammaproteobacteria;o__Pseudomonadales;f__Pseudomonadaceae;g__Pseudomonas_E;s__	-	-	-	-	-	GCF_003935425.1	d__Bacteria;p__Proteobacteria;c__Gammaproteobacteria;o__Pseudomonadales;f__Pseudomonadaceae;g__Pseudomonas_E;s__Pseudomonas_E sp003935425	87.82	0.79	taxonomic classification defined by topology and ANI	-	GCF_003700275.1, s__Pseudomonas_E cich...	97.8	0.995946	Genome not assigned to closest species as it falls outside its pre-defined ANI radius
PS733SPAdes.Assembly	d__Bacteria;p__Proteobacteria;c__Gammaproteobacteria;o__Pseudomonadales;f__Pseudomonadaceae;g__Pseudomonas_E;s__Pseudomonas_E sp005233515	GCF_005233515.1	95	d__Bacteria;p__Proteobacteria;c__Gammaproteobacteria;o__Pseudomonadales;f__Pseudomonadaceae;g__Pseudomonas_E;s__Pseudomonas_E sp005233515	95.76	0.91	GCF_001605965.1	d__Bacteria;p__Proteobacteria;c__Gammaproteobacteria;o__Pseudomonadales;f__Pseudomonadaceae;g__Pseudomonas_E;s__Pseudomonas_E koreensis_C	95.52	0.9	ANI	topological placement and ANI have incongruent species assignments	GCF_000817895.1, s__Pseudomonas_E fluo...	97.88	-	-
PS754SPAdes.Assembly	d__Bacteria;p__Proteobacteria;c__Gammaproteobacteria;o__Pseudomonadales;f__Pseudomonadaceae;g__Pseudomonas_E;s__	-	-	-	-	-	-	-	-	-	taxonomic classification defined by topology and ANI	-	GCF_900602065.1, s__Pseudomonas_E sp90...	98.71	0.995117	Genome not assigned to closest species as it falls outside its pre-defined ANI radius
PS755SPAdes.Assembly	d__Bacteria;p__Proteobacteria;c__Gammaproteobacteria;o__Pseudomonadales;f__Pseudomonadaceae;g__Pseudomonas_E;s__Pseudomonas_E sp005233515	GCF_005233515.1	95	d__Bacteria;p__Proteobacteria;c__Gammaproteobacteria;o__Pseudomonadales;f__Pseudomonadaceae;g__Pseudomonas_E;s__Pseudomonas_E sp005233515	95.8	0.91	GCF_001605965.1	d__Bacteria;p__Proteobacteria;c__Gammaproteobacteria;o__Pseudomonadales;f__Pseudomonadaceae;g__Pseudomonas_E;s__Pseudomonas_E koreensis_C	95.52	0.92	ANI	topological placement and ANI have incongruent species assignments	GCF_000817895.1, s__Pseudomonas_E fluo...	97.88	-	-
PS78SPAdes.Assembly	d__Bacteria;p__Proteobacteria;c__Gammaproteobacteria;o__Pseudomonadales;f__Pseudomonadaceae;g__Pseudomonas_E;s__Pseudomonas_E sp003605735	GCF_003605735.1	95	d__Bacteria;p__Proteobacteria;c__Gammaproteobacteria;o__Pseudomonadales;f__Pseudomonadaceae;g__Pseudomonas_E;s__Pseudomonas_E sp003605735	98.93	0.9	GCF_003605735.1	d__Bacteria;p__Proteobacteria;c__Gammaproteobacteria;o__Pseudomonadales;f__Pseudomonadaceae;g__Pseudomonas_E;s__Pseudomonas_E sp003605735	98.93	0.9	taxonomic classification defined by topology and ANI	topological placement and ANI have congruent species assignments	GCF_002080045.1, s__Pseudomonas_E sp00...	97.06	-	-
PS797SPAdes.Assembly	d__Bacteria;p__Proteobacteria;c__Gammaproteobacteria;o__Pseudomonadales;f__Pseudomonadaceae;g__Pseudomonas_E;s__Pseudomonas_E syringae_M	GCF_009176725.1	95.0874	d__Bacteria;p__Proteobacteria;c__Gammaproteobacteria;o__Pseudomonadales;f__Pseudomonadaceae;g__Pseudomonas_E;s__Pseudomonas_E syringae_M	98.82	0.93	GCF_009176725.1	d__Bacteria;p__Proteobacteria;c__Gammaproteobacteria;o__Pseudomonadales;f__Pseudomonadaceae;g__Pseudomonas_E;s__Pseudomonas_E syringae_M	98.82	0.93	taxonomic classification defined by topology and ANI	topological placement and ANI have congruent species assignments	GCF_000507185.2, s__Pseudomonas_E syri...	98.69	-	-
PS79SPAdes.Assembly	d__Bacteria;p__Proteobacteria;c__Gammaproteobacteria;o__Pseudomonadales;f__Pseudomonadaceae;g__Pseudomonas_E;s__Pseudomonas_E sp003605735	GCF_003605735.1	95	d__Bacteria;p__Proteobacteria;c__Gammaproteobacteria;o__Pseudomonadales;f__Pseudomonadaceae;g__Pseudomonas_E;s__Pseudomonas_E sp003605735	98.93	0.89	GCF_003605735.1	d__Bacteria;p__Proteobacteria;c__Gammaproteobacteria;o__Pseudomonadales;f__Pseudomonadaceae;g__Pseudomonas_E;s__Pseudomonas_E sp003605735	98.93	0.89	taxonomic classification defined by topology and ANI	topological placement and ANI have congruent species assignments	GCF_002080045.1, s__Pseudomonas_E sp00...	97.06	-	-
PS802SPAdes.Assembly	d__Bacteria;p__Proteobacteria;c__Gammaproteobacteria;o__Pseudomonadales;f__Pseudomonadaceae;g__Pseudomonas_E;s__Pseudomonas_E cerasi	GCF_900074915.1	95	d__Bacteria;p__Proteobacteria;c__Gammaproteobacteria;o__Pseudomonadales;f__Pseudomonadaceae;g__Pseudomonas_E;s__Pseudomonas_E cerasi	98.53	0.9	GCF_900074915.1	d__Bacteria;p__Proteobacteria;c__Gammaproteobacteria;o__Pseudomonadales;f__Pseudomonadaceae;g__Pseudomonas_E;s__Pseudomonas_E cerasi	98.53	0.9	taxonomic classification defined by topology and ANI	topological placement and ANI have congruent species assignments	GCF_000507185.2, s__Pseudomonas_E syri...	97.84	-	-
PS807SPAdes.Assembly	d__Bacteria;p__Proteobacteria;c__Gammaproteobacteria;o__Pseudomonadales;f__Pseudomonadaceae;g__Pseudomonas_E;s__Pseudomonas_E syringae_M	GCF_009176725.1	95.0874	d__Bacteria;p__Proteobacteria;c__Gammaproteobacteria;o__Pseudomonadales;f__Pseudomonadaceae;g__Pseudomonas_E;s__Pseudomonas_E syringae_M	97.6	0.72	GCF_009176725.1	d__Bacteria;p__Proteobacteria;c__Gammaproteobacteria;o__Pseudomonadales;f__Pseudomonadaceae;g__Pseudomonas_E;s__Pseudomonas_E syringae_M	97.6	0.72	taxonomic classification defined by topology and ANI	topological placement and ANI have congruent species assignments	GCF_000507185.2, s__Pseudomonas_E syri...	40.14	-	-
PS809SPAdes.Assembly	d__Bacteria;p__Proteobacteria;c__Gammaproteobacteria;o__Pseudomonadales;f__Pseudomonadaceae;g__Pseudomonas_E;s__	-	-	-	-	-	GCF_000730605.1	d__Bacteria;p__Proteobacteria;c__Gammaproteobacteria;o__Pseudomonadales;f__Pseudomonadaceae;g__Pseudomonas_E;s__Pseudomonas_E monteilii	90.62	0.74	taxonomic classification defined by topology and ANI	-	GCF_001642705.1, s__Pseudomonas_E sp00...	97.88	0.998535	Genome not assigned to closest species as it falls outside its pre-defined ANI radius
PS815SPAdes.Assembly	d__Bacteria;p__Proteobacteria;c__Gammaproteobacteria;o__Pseudomonadales;f__Pseudomonadaceae;g__Pseudomonas_E;s__	-	-	-	-	-	GCF_000730605.1	d__Bacteria;p__Proteobacteria;c__Gammaproteobacteria;o__Pseudomonadales;f__Pseudomonadaceae;g__Pseudomonas_E;s__Pseudomonas_E monteilii	90.7	0.73	taxonomic classification defined by topology and ANI	-	GCF_001642705.1, s__Pseudomonas_E sp00...	97.88	0.998535	Genome not assigned to closest species as it falls outside its pre-defined ANI radius
PS825SPAdes.Assembly	d__Bacteria;p__Proteobacteria;c__Gammaproteobacteria;o__Pseudomonadales;f__Pseudomonadaceae;g__Pseudomonas_E;s__Pseudomonas_E poae	GCF_001439785.1	95	d__Bacteria;p__Proteobacteria;c__Gammaproteobacteria;o__Pseudomonadales;f__Pseudomonadaceae;g__Pseudomonas_E;s__Pseudomonas_E poae	98.88	0.94	GCF_001439785.1	d__Bacteria;p__Proteobacteria;c__Gammaproteobacteria;o__Pseudomonadales;f__Pseudomonadaceae;g__Pseudomonas_E;s__Pseudomonas_E poae	98.88	0.94	taxonomic classification defined by topology and ANI	topological placement and ANI have congruent species assignments	GCF_001439805.1, s__Pseudomonas_E triv...	97.78	-	-
PS850SPAdes.Assembly	d__Bacteria;p__Proteobacteria;c__Gammaproteobacteria;o__Pseudomonadales;f__Pseudomonadaceae;g__Pseudomonas_E;s__Pseudomonas_E cerasi	GCF_900074915.1	95	d__Bacteria;p__Proteobacteria;c__Gammaproteobacteria;o__Pseudomonadales;f__Pseudomonadaceae;g__Pseudomonas_E;s__Pseudomonas_E cerasi	98.57	0.9	GCF_900074915.1	d__Bacteria;p__Proteobacteria;c__Gammaproteobacteria;o__Pseudomonadales;f__Pseudomonadaceae;g__Pseudomonas_E;s__Pseudomonas_E cerasi	98.57	0.9	taxonomic classification defined by topology and ANI	topological placement and ANI have congruent species assignments	GCF_000507185.2, s__Pseudomonas_E syri...	97.84	-	-
PS852SPAdes.Assembly	d__Bacteria;p__Proteobacteria;c__Gammaproteobacteria;o__Pseudomonadales;f__Pseudomonadaceae;g__Pseudomonas_E;s__	-	-	-	-	-	GCF_000730605.1	d__Bacteria;p__Proteobacteria;c__Gammaproteobacteria;o__Pseudomonadales;f__Pseudomonadaceae;g__Pseudomonas_E;s__Pseudomonas_E monteilii	90.66	0.73	taxonomic classification defined by topology and ANI	-	GCF_001642705.1, s__Pseudomonas_E sp00...	97.88	0.998535	Genome not assigned to closest species as it falls outside its pre-defined ANI radius
PS855SPAdes.Assembly	d__Bacteria;p__Proteobacteria;c__Gammaproteobacteria;o__Pseudomonadales;f__Pseudomonadaceae;g__Pseudomonas_E;s__	-	-	-	-	-	GCF_000730605.1	d__Bacteria;p__Proteobacteria;c__Gammaproteobacteria;o__Pseudomonadales;f__Pseudomonadaceae;g__Pseudomonas_E;s__Pseudomonas_E monteilii	90.71	0.73	taxonomic classification defined by topology and ANI	-	GCF_001642705.1, s__Pseudomonas_E sp00...	97.88	0.998535	Genome not assigned to closest species as it falls outside its pre-defined ANI radius
PS859SPAdes.Assembly	d__Bacteria;p__Proteobacteria;c__Gammaproteobacteria;o__Pseudomonadales;f__Pseudomonadaceae;g__Pseudomonas_E;s__	-	-	-	-	-	GCF_000730605.1	d__Bacteria;p__Proteobacteria;c__Gammaproteobacteria;o__Pseudomonadales;f__Pseudomonadaceae;g__Pseudomonas_E;s__Pseudomonas_E monteilii	90.63	0.73	taxonomic classification defined by topology and ANI	-	GCF_001642705.1, s__Pseudomonas_E sp00...	97.88	0.998535	Genome not assigned to closest species as it falls outside its pre-defined ANI radius
PS865SPAdes.Assembly	d__Bacteria;p__Proteobacteria;c__Gammaproteobacteria;o__Pseudomonadales;f__Pseudomonadaceae;g__Pseudomonas_E;s__	-	-	-	-	-	GCF_000730605.1	d__Bacteria;p__Proteobacteria;c__Gammaproteobacteria;o__Pseudomonadales;f__Pseudomonadaceae;g__Pseudomonas_E;s__Pseudomonas_E monteilii	90.66	0.73	taxonomic classification defined by topology and ANI	-	GCF_001642705.1, s__Pseudomonas_E sp00...	97.88	0.998535	Genome not assigned to closest species as it falls outside its pre-defined ANI radius
PS867SPAdes.Assembly	d__Bacteria;p__Proteobacteria;c__Gammaproteobacteria;o__Pseudomonadales;f__Pseudomonadaceae;g__Pseudomonas_E;s__	-	-	-	-	-	GCF_000730605.1	d__Bacteria;p__Proteobacteria;c__Gammaproteobacteria;o__Pseudomonadales;f__Pseudomonadaceae;g__Pseudomonas_E;s__Pseudomonas_E monteilii	90.66	0.73	taxonomic classification defined by topology and ANI	-	GCF_001642705.1, s__Pseudomonas_E sp00...	97.88	0.998535	Genome not assigned to closest species as it falls outside its pre-defined ANI radius
PS869SPAdes.Assembly	d__Bacteria;p__Proteobacteria;c__Gammaproteobacteria;o__Pseudomonadales;f__Pseudomonadaceae;g__Pseudomonas_E;s__	-	-	-	-	-	GCF_000730605.1	d__Bacteria;p__Proteobacteria;c__Gammaproteobacteria;o__Pseudomonadales;f__Pseudomonadaceae;g__Pseudomonas_E;s__Pseudomonas_E monteilii	90.66	0.74	taxonomic classification defined by topology and ANI	-	GCF_001642705.1, s__Pseudomonas_E sp00...	97.88	0.998535	Genome not assigned to closest species as it falls outside its pre-defined ANI radius
PS873SPAdes.Assembly	d__Bacteria;p__Proteobacteria;c__Gammaproteobacteria;o__Pseudomonadales;f__Pseudomonadaceae;g__Pseudomonas_E;s__	-	-	-	-	-	GCF_000730605.1	d__Bacteria;p__Proteobacteria;c__Gammaproteobacteria;o__Pseudomonadales;f__Pseudomonadaceae;g__Pseudomonas_E;s__Pseudomonas_E monteilii	90.71	0.73	taxonomic classification defined by topology and ANI	-	GCF_001642705.1, s__Pseudomonas_E sp00...	97.88	0.998535	Genome not assigned to closest species as it falls outside its pre-defined ANI radius
PS877SPAdes.Assembly	d__Bacteria;p__Proteobacteria;c__Gammaproteobacteria;o__Pseudomonadales;f__Pseudomonadaceae;g__Pseudomonas_E;s__	-	-	-	-	-	GCF_000730605.1	d__Bacteria;p__Proteobacteria;c__Gammaproteobacteria;o__Pseudomonadales;f__Pseudomonadaceae;g__Pseudomonas_E;s__Pseudomonas_E monteilii	90.61	0.74	taxonomic classification defined by topology and ANI	-	GCF_001642705.1, s__Pseudomonas_E sp00...	97.8	0.998537	Genome not assigned to closest species as it falls outside its pre-defined ANI radius
PS879SPAdes.Assembly	d__Bacteria;p__Proteobacteria;c__Gammaproteobacteria;o__Pseudomonadales;f__Pseudomonadaceae;g__Pseudomonas_E;s__	-	-	-	-	-	GCF_000730605.1	d__Bacteria;p__Proteobacteria;c__Gammaproteobacteria;o__Pseudomonadales;f__Pseudomonadaceae;g__Pseudomonas_E;s__Pseudomonas_E monteilii	90.63	0.73	taxonomic classification defined by topology and ANI	-	GCF_001642705.1, s__Pseudomonas_E sp00...	97.88	0.998535	Genome not assigned to closest species as it falls outside its pre-defined ANI radius
PS886SPAdes.Assembly	d__Bacteria;p__Proteobacteria;c__Gammaproteobacteria;o__Pseudomonadales;f__Pseudomonadaceae;g__Pseudomonas_E;s__	-	-	-	-	-	GCF_000730605.1	d__Bacteria;p__Proteobacteria;c__Gammaproteobacteria;o__Pseudomonadales;f__Pseudomonadaceae;g__Pseudomonas_E;s__Pseudomonas_E monteilii	90.68	0.73	taxonomic classification defined by topology and ANI	-	GCF_001642705.1, s__Pseudomonas_E sp00...	97.88	0.998535	Genome not assigned to closest species as it falls outside its pre-defined ANI radius
PS890SPAdes.Assembly	d__Bacteria;p__Proteobacteria;c__Gammaproteobacteria;o__Pseudomonadales;f__Pseudomonadaceae;g__Pseudomonas_E;s__Pseudomonas_E sp005233515	GCF_005233515.1	95	d__Bacteria;p__Proteobacteria;c__Gammaproteobacteria;o__Pseudomonadales;f__Pseudomonadaceae;g__Pseudomonas_E;s__Pseudomonas_E sp005233515	95.75	0.89	GCF_001605965.1	d__Bacteria;p__Proteobacteria;c__Gammaproteobacteria;o__Pseudomonadales;f__Pseudomonadaceae;g__Pseudomonas_E;s__Pseudomonas_E koreensis_C	95.57	0.9	ANI	topological placement and ANI have incongruent species assignments	GCF_000817895.1, s__Pseudomonas_E fluo...	97.88	-	-
PS893SPAdes.Assembly	d__Bacteria;p__Proteobacteria;c__Gammaproteobacteria;o__Pseudomonadales;f__Pseudomonadaceae;g__Pseudomonas_E;s__	-	-	-	-	-	GCF_000730605.1	d__Bacteria;p__Proteobacteria;c__Gammaproteobacteria;o__Pseudomonadales;f__Pseudomonadaceae;g__Pseudomonas_E;s__Pseudomonas_E monteilii	90.59	0.73	taxonomic classification defined by topology and ANI	-	GCF_001642705.1, s__Pseudomonas_E sp00...	97.88	0.998535	Genome not assigned to closest species as it falls outside its pre-defined ANI radius
PS903SPAdes.Assembly	d__Bacteria;p__Proteobacteria;c__Gammaproteobacteria;o__Pseudomonadales;f__Pseudomonadaceae;g__Pseudomonas_E;s__Pseudomonas_E viridiflava	GCF_001642795.1	95	d__Bacteria;p__Proteobacteria;c__Gammaproteobacteria;o__Pseudomonadales;f__Pseudomonadaceae;g__Pseudomonas_E;s__Pseudomonas_E viridiflava	98.09	0.91	GCF_001642795.1	d__Bacteria;p__Proteobacteria;c__Gammaproteobacteria;o__Pseudomonadales;f__Pseudomonadaceae;g__Pseudomonas_E;s__Pseudomonas_E viridiflava	98.09	0.91	taxonomic classification defined by topology and ANI	topological placement and ANI have congruent species assignments	GCF_002723575.1, s__Pseudomonas_E viri...	97.6	-	-
PS906SPAdes.Assembly	d__Bacteria;p__Proteobacteria;c__Gammaproteobacteria;o__Pseudomonadales;f__Pseudomonadaceae;g__Pseudomonas_E;s__Pseudomonas_E syringae_M	GCF_009176725.1	95.0874	d__Bacteria;p__Proteobacteria;c__Gammaproteobacteria;o__Pseudomonadales;f__Pseudomonadaceae;g__Pseudomonas_E;s__Pseudomonas_E syringae_M	98.8	0.93	GCF_009176725.1	d__Bacteria;p__Proteobacteria;c__Gammaproteobacteria;o__Pseudomonadales;f__Pseudomonadaceae;g__Pseudomonas_E;s__Pseudomonas_E syringae_M	98.8	0.93	taxonomic classification defined by topology and ANI	topological placement and ANI have congruent species assignments	GCF_000507185.2, s__Pseudomonas_E syri...	98.69	-	-
PS914SPAdes.Assembly	d__Bacteria;p__Proteobacteria;c__Gammaproteobacteria;o__Pseudomonadales;f__Pseudomonadaceae;g__Pseudomonas_E;s__Pseudomonas_E syringae_M	GCF_009176725.1	95.0874	d__Bacteria;p__Proteobacteria;c__Gammaproteobacteria;o__Pseudomonadales;f__Pseudomonadaceae;g__Pseudomonas_E;s__Pseudomonas_E syringae_M	98.78	0.93	GCF_009176725.1	d__Bacteria;p__Proteobacteria;c__Gammaproteobacteria;o__Pseudomonadales;f__Pseudomonadaceae;g__Pseudomonas_E;s__Pseudomonas_E syringae_M	98.78	0.93	taxonomic classification defined by topology and ANI	topological placement and ANI have congruent species assignments	GCF_000507185.2, s__Pseudomonas_E syri...	98.69	-	-
PS923SPAdes.Assembly	d__Bacteria;p__Proteobacteria;c__Gammaproteobacteria;o__Pseudomonadales;f__Pseudomonadaceae;g__Pseudomonas_E;s__Pseudomonas_E sp005233515	GCF_005233515.1	95	d__Bacteria;p__Proteobacteria;c__Gammaproteobacteria;o__Pseudomonadales;f__Pseudomonadaceae;g__Pseudomonas_E;s__Pseudomonas_E sp005233515	95.75	0.89	GCF_001605965.1	d__Bacteria;p__Proteobacteria;c__Gammaproteobacteria;o__Pseudomonadales;f__Pseudomonadaceae;g__Pseudomonas_E;s__Pseudomonas_E koreensis_C	95.58	0.9	ANI	topological placement and ANI have incongruent species assignments	GCF_000817895.1, s__Pseudomonas_E fluo...	97.88	-	-
PS926SPAdes.Assembly	d__Bacteria;p__Proteobacteria;c__Gammaproteobacteria;o__Pseudomonadales;f__Pseudomonadaceae;g__Pseudomonas_E;s__Pseudomonas_E syringae_M	GCF_009176725.1	95.0874	d__Bacteria;p__Proteobacteria;c__Gammaproteobacteria;o__Pseudomonadales;f__Pseudomonadaceae;g__Pseudomonas_E;s__Pseudomonas_E syringae_M	98.83	0.93	GCF_009176725.1	d__Bacteria;p__Proteobacteria;c__Gammaproteobacteria;o__Pseudomonadales;f__Pseudomonadaceae;g__Pseudomonas_E;s__Pseudomonas_E syringae_M	98.83	0.93	taxonomic classification defined by topology and ANI	topological placement and ANI have congruent species assignments	GCF_000507185.2, s__Pseudomonas_E syri...	98.69	-	-

## Sheet: A4
Type Strain Genome Server Calculated dDDH
Query strain	Subject strain	dDDH (d0, in %)	C.I. (d0, in %)	dDDH (d4, in %)	C.I. (d4, in %)	dDDH (d6, in %)	C.I. (d6, in %)	G+C content difference (in %)
'JEA2057 SPAdes.Assembly.fa'	'PS631SPAdes.Assembly.fa'	97.2	[95.6 - 98.2]	100	[99.9 - 100.0]	98.6	[97.8 - 99.1]	0.35
'PS631SPAdes.Assembly.fa'	'PS693SPAdes.Assembly.fa'	98.4	[97.3 - 99.1]	100	[100.0 - 100.0]	99.3	[98.8 - 99.6]	0.35
'JEA2057 SPAdes.Assembly.fa'	'PS626SPAdes.Assembly.fa'	99.9	[99.8 - 100.0]	100	[99.9 - 100.0]	100	[100.0 - 100.0]	0.04
'PS78SPAdes.Assembly.fa'	'PS79SPAdes.Assembly.fa'	100	[100.0 - 100.0]	100	[99.9 - 100.0]	100	[100.0 - 100.0]	0
'JEA2157 SPAdes.Assembly.fa'	'PS926SPAdes.Assembly.fa'	97.3	[95.7 - 98.3]	100	[99.9 - 100.0]	98.7	[97.9 - 99.2]	0.3
'PS685SPAdes.Assembly.fa'	'PS926SPAdes.Assembly.fa'	99.3	[98.6 - 99.6]	100	[99.9 - 100.0]	99.7	[99.4 - 99.8]	0.07
'JEA2057 SPAdes.Assembly.fa'	'PS926SPAdes.Assembly.fa'	99.9	[99.9 - 100.0]	100	[99.9 - 100.0]	100	[100.0 - 100.0]	0.01
'JEA2157 SPAdes.Assembly.fa'	'PS626SPAdes.Assembly.fa'	97.2	[95.6 - 98.3]	100	[99.9 - 100.0]	98.6	[97.8 - 99.2]	0.27
'JEA2157 SPAdes.Assembly.fa'	'JEA2159 SPAdes.Assembly.fa'	96.6	[94.8 - 97.8]	100	[99.9 - 100.0]	98.3	[97.3 - 98.9]	0.24
'JEA2057 SPAdes.Assembly.fa'	'JEA2159 SPAdes.Assembly.fa'	99.7	[99.4 - 99.9]	100	[99.9 - 100.0]	99.9	[99.8 - 100.0]	0.07
'JEA2057 SPAdes.Assembly.fa'	'PS632SPAdes.Assembly.fa'	99.6	[99.2 - 99.8]	100	[99.9 - 100.0]	99.8	[99.7 - 99.9]	0.01
'JEA2057 SPAdes.Assembly.fa'	'PS693SPAdes.Assembly.fa'	99.5	[99.1 - 99.8]	100	[99.9 - 100.0]	99.8	[99.6 - 99.9]	0
'JEA2057 SPAdes.Assembly.fa'	'JEA2157 SPAdes.Assembly.fa'	97.6	[96.1 - 98.5]	100	[100.0 - 100.0]	98.8	[98.1 - 99.3]	0.31
'PS631SPAdes.Assembly.fa'	'PS926SPAdes.Assembly.fa'	97.2	[95.6 - 98.2]	100	[99.9 - 100.0]	98.6	[97.8 - 99.1]	0.35
'PS626SPAdes.Assembly.fa'	'PS632SPAdes.Assembly.fa'	99.5	[99.0 - 99.7]	100	[99.9 - 100.0]	99.8	[99.6 - 99.9]	0.03
'JEA2159 SPAdes.Assembly.fa'	'PS632SPAdes.Assembly.fa'	99	[98.2 - 99.4]	100	[99.9 - 100.0]	99.6	[99.2 - 99.8]	0.06
'PS671SPAdes.Assembly.fa'	'PS672SPAdes.Assembly.fa'	100	[100.0 - 100.0]	100	[100.0 - 100.0]	100	[100.0 - 100.0]	0
'PS626SPAdes.Assembly.fa'	'PS926SPAdes.Assembly.fa'	99.9	[99.8 - 100.0]	100	[99.9 - 100.0]	100	[99.9 - 100.0]	0.03
'PS632SPAdes.Assembly.fa'	'PS926SPAdes.Assembly.fa'	99.5	[99.0 - 99.8]	100	[100.0 - 100.0]	99.8	[99.6 - 99.9]	0
'PS693SPAdes.Assembly.fa'	'PS926SPAdes.Assembly.fa'	99.5	[99.1 - 99.8]	100	[99.9 - 100.0]	99.8	[99.6 - 99.9]	0
'JEA2057 SPAdes.Assembly.fa'	'PS685SPAdes.Assembly.fa'	99.3	[98.6 - 99.6]	100	[99.9 - 100.0]	99.7	[99.4 - 99.8]	0.07
'PS802SPAdes.Assembly.fa'	'PS850SPAdes.Assembly.fa'	100	[100.0 - 100.0]	100	[100.0 - 100.0]	100	[100.0 - 100.0]	0
'PS632SPAdes.Assembly.fa'	'PS685SPAdes.Assembly.fa'	99.9	[99.7 - 99.9]	100	[100.0 - 100.0]	100	[99.9 - 100.0]	0.07
'JEA2056 SPAdes.Assembly.fa'	'PS693SPAdes.Assembly.fa'	98.6	[97.5 - 99.2]	99.9	[99.8 - 99.9]	99.3	[98.9 - 99.6]	0.12
'PS914SPAdes.Assembly.fa'	'PS926SPAdes.Assembly.fa'	99.3	[98.7 - 99.6]	99.9	[99.8 - 100.0]	99.7	[99.5 - 99.9]	0.03
'JEA2056 SPAdes.Assembly.fa'	'JEA2057 SPAdes.Assembly.fa'	99.5	[99.0 - 99.8]	99.9	[99.8 - 99.9]	99.8	[99.6 - 99.9]	0.12
'PS632SPAdes.Assembly.fa'	'PS914SPAdes.Assembly.fa'	99.5	[99.0 - 99.7]	99.9	[99.9 - 100.0]	99.8	[99.6 - 99.9]	0.03
'PS632SPAdes.Assembly.fa'	'PS693SPAdes.Assembly.fa'	99.8	[99.6 - 99.9]	99.9	[99.8 - 100.0]	99.9	[99.9 - 100.0]	0
'JEA2056 SPAdes.Assembly.fa'	'PS626SPAdes.Assembly.fa'	99.3	[98.7 - 99.6]	99.9	[99.8 - 99.9]	99.7	[99.5 - 99.8]	0.08
'JEA2157 SPAdes.Assembly.fa'	'PS797SPAdes.Assembly.fa'	96.7	[94.9 - 97.9]	99.9	[99.8 - 99.9]	98.3	[97.4 - 98.9]	0.24
'JEA2057 SPAdes.Assembly.fa'	'PS797SPAdes.Assembly.fa'	99.8	[99.5 - 99.9]	99.9	[99.8 - 99.9]	99.9	[99.8 - 100.0]	0.07
'JEA2059 SPAdes.Assembly.fa'	'PS626SPAdes.Assembly.fa'	99.1	[98.4 - 99.5]	99.9	[99.8 - 99.9]	99.6	[99.3 - 99.8]	0.01
'JEA2056 SPAdes.Assembly.fa'	'JEA2157 SPAdes.Assembly.fa'	96.1	[94.1 - 97.5]	99.9	[99.8 - 100.0]	98	[96.9 - 98.7]	0.19
'PS685SPAdes.Assembly.fa'	'PS797SPAdes.Assembly.fa'	98.8	[97.8 - 99.3]	99.9	[99.8 - 100.0]	99.4	[99.0 - 99.7]	0
'JEA2157 SPAdes.Assembly.fa'	'PS632SPAdes.Assembly.fa'	98	[96.6 - 98.8]	99.9	[99.8 - 99.9]	99	[98.4 - 99.4]	0.3
'PS685SPAdes.Assembly.fa'	'PS693SPAdes.Assembly.fa'	99.7	[99.3 - 99.8]	99.9	[99.8 - 99.9]	99.9	[99.7 - 99.9]	0.07
'PS855SPAdes.Assembly.fa'	'PS865SPAdes.Assembly.fa'	100	[99.9 - 100.0]	99.9	[99.8 - 99.9]	100	[100.0 - 100.0]	0
'JEA2157 SPAdes.Assembly.fa'	'PS914SPAdes.Assembly.fa'	97.2	[95.6 - 98.3]	99.9	[99.8 - 99.9]	98.6	[97.8 - 99.1]	0.27
'PS815SPAdes.Assembly.fa'	'PS855SPAdes.Assembly.fa'	100	[99.9 - 100.0]	99.9	[99.8 - 99.9]	100	[100.0 - 100.0]	0.02
'PS631SPAdes.Assembly.fa'	'PS632SPAdes.Assembly.fa'	97.8	[96.4 - 98.7]	99.9	[99.8 - 100.0]	99	[98.3 - 99.4]	0.35
'PS797SPAdes.Assembly.fa'	'PS926SPAdes.Assembly.fa'	99.7	[99.4 - 99.9]	99.9	[99.8 - 100.0]	99.9	[99.8 - 99.9]	0.06
'PS631SPAdes.Assembly.fa'	'PS914SPAdes.Assembly.fa'	97.1	[95.4 - 98.2]	99.9	[99.8 - 100.0]	98.6	[97.7 - 99.1]	0.31
'PS693SPAdes.Assembly.fa'	'PS914SPAdes.Assembly.fa'	99.5	[99.0 - 99.7]	99.9	[99.8 - 100.0]	99.8	[99.6 - 99.9]	0.03
'JEA2159 SPAdes.Assembly.fa'	'PS797SPAdes.Assembly.fa'	99.8	[99.5 - 99.9]	99.9	[99.8 - 99.9]	99.9	[99.8 - 100.0]	0
'PS685SPAdes.Assembly.fa'	'PS914SPAdes.Assembly.fa'	99.2	[98.5 - 99.6]	99.9	[99.8 - 100.0]	99.6	[99.3 - 99.8]	0.03
'PS626SPAdes.Assembly.fa'	'PS797SPAdes.Assembly.fa'	99.9	[99.7 - 99.9]	99.9	[99.8 - 100.0]	100	[99.9 - 100.0]	0.03
'JEA2159 SPAdes.Assembly.fa'	'PS626SPAdes.Assembly.fa'	99.6	[99.1 - 99.8]	99.9	[99.9 - 100.0]	99.8	[99.6 - 99.9]	0.03
'JEA2157 SPAdes.Assembly.fa'	'PS685SPAdes.Assembly.fa'	97.4	[95.9 - 98.4]	99.9	[99.8 - 99.9]	98.7	[98.0 - 99.2]	0.24
'JEA2059 SPAdes.Assembly.fa'	'PS926SPAdes.Assembly.fa'	99.2	[98.5 - 99.6]	99.9	[99.8 - 99.9]	99.6	[99.3 - 99.8]	0.04
'JEA2056 SPAdes.Assembly.fa'	'PS926SPAdes.Assembly.fa'	99.3	[98.7 - 99.7]	99.9	[99.8 - 99.9]	99.7	[99.5 - 99.9]	0.11
'PS631SPAdes.Assembly.fa'	'PS797SPAdes.Assembly.fa'	96.5	[94.7 - 97.8]	99.9	[99.8 - 99.9]	98.2	[97.2 - 98.9]	0.28
'JEA2059 SPAdes.Assembly.fa'	'JEA2159 SPAdes.Assembly.fa'	98.7	[97.7 - 99.3]	99.9	[99.8 - 99.9]	99.4	[99.0 - 99.7]	0.02
'JEA2056 SPAdes.Assembly.fa'	'PS631SPAdes.Assembly.fa'	95.7	[93.6 - 97.1]	99.9	[99.8 - 99.9]	97.7	[96.6 - 98.5]	0.23
'JEA2059 SPAdes.Assembly.fa'	'PS797SPAdes.Assembly.fa'	98.8	[97.9 - 99.3]	99.9	[99.8 - 99.9]	99.5	[99.0 - 99.7]	0.02
'JEA2159 SPAdes.Assembly.fa'	'PS631SPAdes.Assembly.fa'	96.5	[94.6 - 97.7]	99.9	[99.9 - 100.0]	98.2	[97.2 - 98.9]	0.28
'JEA2059 SPAdes.Assembly.fa'	'PS906SPAdes.Assembly.fa'	99.4	[98.8 - 99.7]	99.9	[99.7 - 99.9]	99.7	[99.5 - 99.9]	0.04
'JEA2159 SPAdes.Assembly.fa'	'PS685SPAdes.Assembly.fa'	98.7	[97.7 - 99.2]	99.9	[99.9 - 100.0]	99.4	[98.9 - 99.7]	0
'PS685SPAdes.Assembly.fa'	'PS906SPAdes.Assembly.fa'	99.5	[99.1 - 99.8]	99.9	[99.8 - 99.9]	99.8	[99.6 - 99.9]	0.01
'JEA2057 SPAdes.Assembly.fa'	'JEA2059 SPAdes.Assembly.fa'	99.4	[98.8 - 99.7]	99.9	[99.8 - 99.9]	99.7	[99.5 - 99.9]	0.04
'JEA2056 SPAdes.Assembly.fa'	'PS685SPAdes.Assembly.fa'	98.2	[97.0 - 98.9]	99.9	[99.8 - 99.9]	99.2	[98.6 - 99.5]	0.05
'PS626SPAdes.Assembly.fa'	'PS631SPAdes.Assembly.fa'	97	[95.3 - 98.1]	99.9	[99.9 - 100.0]	98.5	[97.6 - 99.1]	0.32
'JEA2057 SPAdes.Assembly.fa'	'PS914SPAdes.Assembly.fa'	99.4	[98.9 - 99.7]	99.9	[99.8 - 99.9]	99.8	[99.5 - 99.9]	0.04
'PS631SPAdes.Assembly.fa'	'PS685SPAdes.Assembly.fa'	97.4	[95.9 - 98.4]	99.9	[99.8 - 99.9]	98.8	[98.0 - 99.2]	0.28
'PS626SPAdes.Assembly.fa'	'PS914SPAdes.Assembly.fa'	99.3	[98.7 - 99.6]	99.9	[99.8 - 99.9]	99.7	[99.5 - 99.9]	0
'JEA2056 SPAdes.Assembly.fa'	'PS632SPAdes.Assembly.fa'	98.7	[97.7 - 99.2]	99.9	[99.8 - 100.0]	99.4	[98.9 - 99.7]	0.11
'PS632SPAdes.Assembly.fa'	'PS906SPAdes.Assembly.fa'	99.8	[99.5 - 99.9]	99.9	[99.8 - 99.9]	99.9	[99.8 - 100.0]	0.08
'JEA2159 SPAdes.Assembly.fa'	'PS693SPAdes.Assembly.fa'	99.1	[98.3 - 99.5]	99.9	[99.9 - 100.0]	99.6	[99.3 - 99.8]	0.07
'JEA2159 SPAdes.Assembly.fa'	'PS926SPAdes.Assembly.fa'	99.6	[99.3 - 99.8]	99.9	[99.9 - 100.0]	99.9	[99.7 - 99.9]	0.06
'PS632SPAdes.Assembly.fa'	'PS797SPAdes.Assembly.fa'	99.2	[98.4 - 99.5]	99.9	[99.8 - 100.0]	99.6	[99.3 - 99.8]	0.06
'PS626SPAdes.Assembly.fa'	'PS685SPAdes.Assembly.fa'	99.2	[98.4 - 99.5]	99.9	[99.9 - 100.0]	99.6	[99.3 - 99.8]	0.03
'JEA2056 SPAdes.Assembly.fa'	'JEA2059 SPAdes.Assembly.fa'	98.3	[97.2 - 99.0]	99.9	[99.9 - 100.0]	99.2	[98.7 - 99.5]	0.07
'PS693SPAdes.Assembly.fa'	'PS797SPAdes.Assembly.fa'	99.2	[98.5 - 99.6]	99.9	[99.8 - 100.0]	99.7	[99.4 - 99.8]	0.07
'PS626SPAdes.Assembly.fa'	'PS693SPAdes.Assembly.fa'	99.4	[98.9 - 99.7]	99.9	[99.9 - 100.0]	99.8	[99.6 - 99.9]	0.03
'PS815SPAdes.Assembly.fa'	'PS865SPAdes.Assembly.fa'	100	[99.9 - 100.0]	99.9	[99.8 - 99.9]	100	[100.0 - 100.0]	0.02
'JEA2157 SPAdes.Assembly.fa'	'PS693SPAdes.Assembly.fa'	98.1	[96.8 - 98.8]	99.8	[99.6 - 99.9]	99.1	[98.4 - 99.4]	0.31
'PS626SPAdes.Assembly.fa'	'PS906SPAdes.Assembly.fa'	99	[98.3 - 99.5]	99.8	[99.6 - 99.9]	99.6	[99.2 - 99.8]	0.05
'JEA2057 SPAdes.Assembly.fa'	'PS906SPAdes.Assembly.fa'	99.2	[98.5 - 99.6]	99.8	[99.6 - 99.9]	99.6	[99.3 - 99.8]	0.08
'PS906SPAdes.Assembly.fa'	'PS926SPAdes.Assembly.fa'	99.1	[98.3 - 99.5]	99.8	[99.7 - 99.9]	99.6	[99.3 - 99.8]	0.08
'JEA2059 SPAdes.Assembly.fa'	'PS685SPAdes.Assembly.fa'	99.3	[98.7 - 99.6]	99.8	[99.6 - 99.9]	99.7	[99.5 - 99.8]	0.03
'PS906SPAdes.Assembly.fa'	'PS914SPAdes.Assembly.fa'	99.5	[99.0 - 99.8]	99.8	[99.7 - 99.9]	99.8	[99.6 - 99.9]	0.05
'JEA2059 SPAdes.Assembly.fa'	'PS914SPAdes.Assembly.fa'	99.1	[98.4 - 99.5]	99.8	[99.6 - 99.9]	99.6	[99.3 - 99.8]	0.01
'PS693SPAdes.Assembly.fa'	'PS906SPAdes.Assembly.fa'	99.5	[98.9 - 99.7]	99.8	[99.6 - 99.9]	99.8	[99.6 - 99.9]	0.08
'JEA2059 SPAdes.Assembly.fa'	'PS632SPAdes.Assembly.fa'	99.6	[99.3 - 99.8]	99.8	[99.6 - 99.9]	99.9	[99.7 - 99.9]	0.04
'JEA2157 SPAdes.Assembly.fa'	'PS631SPAdes.Assembly.fa'	99.8	[99.5 - 99.9]	99.8	[99.7 - 99.9]	99.9	[99.8 - 100.0]	0.04
'JEA2157 SPAdes.Assembly.fa'	'PS906SPAdes.Assembly.fa'	97.2	[95.5 - 98.2]	99.8	[99.6 - 99.9]	98.6	[97.7 - 99.1]	0.22
'JEA2059 SPAdes.Assembly.fa'	'PS693SPAdes.Assembly.fa'	99.6	[99.2 - 99.8]	99.8	[99.6 - 99.9]	99.8	[99.7 - 99.9]	0.04
'JEA2059 SPAdes.Assembly.fa'	'PS631SPAdes.Assembly.fa'	97.4	[95.8 - 98.3]	99.8	[99.6 - 99.9]	98.7	[97.9 - 99.2]	0.31
'JEA2056 SPAdes.Assembly.fa'	'PS797SPAdes.Assembly.fa'	99.4	[98.9 - 99.7]	99.7	[99.5 - 99.8]	99.8	[99.5 - 99.9]	0.05
'PS631SPAdes.Assembly.fa'	'PS906SPAdes.Assembly.fa'	97.5	[95.9 - 98.4]	99.7	[99.5 - 99.8]	98.7	[97.9 - 99.2]	0.27
'JEA2059 SPAdes.Assembly.fa'	'JEA2157 SPAdes.Assembly.fa'	97.8	[96.3 - 98.6]	99.7	[99.5 - 99.8]	98.9	[98.2 - 99.3]	0.26
'JEA2056 SPAdes.Assembly.fa'	'JEA2159 SPAdes.Assembly.fa'	99.4	[98.8 - 99.7]	99.7	[99.5 - 99.8]	99.7	[99.5 - 99.9]	0.05
'JEA2159 SPAdes.Assembly.fa'	'PS914SPAdes.Assembly.fa'	99.3	[98.6 - 99.6]	99.6	[99.3 - 99.8]	99.7	[99.4 - 99.8]	0.03
'JEA2056 SPAdes.Assembly.fa'	'PS906SPAdes.Assembly.fa'	98.6	[97.6 - 99.2]	99.6	[99.3 - 99.8]	99.4	[98.9 - 99.6]	0.03
'PS797SPAdes.Assembly.fa'	'PS914SPAdes.Assembly.fa'	99.4	[98.9 - 99.7]	99.6	[99.3 - 99.7]	99.8	[99.5 - 99.9]	0.03
'JEA2056 SPAdes.Assembly.fa'	'PS914SPAdes.Assembly.fa'	98.9	[98.0 - 99.4]	99.6	[99.3 - 99.8]	99.5	[99.1 - 99.7]	0.08
'JEA2159 SPAdes.Assembly.fa'	'PS906SPAdes.Assembly.fa'	98.9	[98.1 - 99.4]	99.5	[99.1 - 99.7]	99.5	[99.1 - 99.7]	0.02
'PS797SPAdes.Assembly.fa'	'PS906SPAdes.Assembly.fa'	99.1	[98.4 - 99.5]	99.5	[99.3 - 99.7]	99.6	[99.3 - 99.8]	0.02
'JEA288 SPAdes.Assembly.fa'	'PS807SPAdes.Assembly.fa'	44	[40.6 - 47.4]	91.6	[89.5 - 93.4]	49.4	[46.4 - 52.5]	0.67
'PS825SPAdes.Assembly.fa'	Pseudomonas poae LMG 21465	88.1	[84.6 - 90.8]	91.2	[89.1 - 93.0]	91.3	[88.7 - 93.3]	0.52
'PS672SPAdes.Assembly.fa'	'PS703SPAdes.Assembly.fa'	91.9	[88.9 - 94.1]	89.8	[87.5 - 91.8]	93.9	[91.7 - 95.5]	0.07
'PS671SPAdes.Assembly.fa'	'PS703SPAdes.Assembly.fa'	91.9	[88.9 - 94.1]	89.8	[87.5 - 91.8]	93.9	[91.7 - 95.5]	0.07
'JEA288 SPAdes.Assembly.fa'	'JEA2160 SPAdes.Assembly.fa'	89.7	[86.4 - 92.3]	89.8	[87.4 - 91.7]	92.3	[89.9 - 94.2]	0.07
'JEA2060 SPAdes.Assembly.fa'	'PS59SPAdes.Assembly.fa'	87.2	[83.7 - 90.1]	89.6	[87.2 - 91.6]	90.4	[87.7 - 92.5]	0.05
'JEA288 SPAdes.Assembly.fa'	'JEA2056 SPAdes.Assembly.fa'	92.7	[89.9 - 94.8]	89.4	[87.0 - 91.4]	94.5	[92.4 - 96.0]	0.06
'JEA2059 SPAdes.Assembly.fa'	'JEA2160 SPAdes.Assembly.fa'	90.4	[87.2 - 92.9]	89.3	[86.9 - 91.3]	92.8	[90.4 - 94.6]	0.05
'JEA2160 SPAdes.Assembly.fa'	'PS906SPAdes.Assembly.fa'	89.9	[86.6 - 92.4]	89.3	[86.9 - 91.3]	92.4	[89.9 - 94.2]	0.09
'JEA2159 SPAdes.Assembly.fa'	'JEA2160 SPAdes.Assembly.fa'	89	[85.6 - 91.6]	89.2	[86.8 - 91.2]	91.6	[89.1 - 93.6]	0.08
'JEA2160 SPAdes.Assembly.fa'	'PS632SPAdes.Assembly.fa'	90.4	[87.3 - 92.9]	89.2	[86.7 - 91.2]	92.8	[90.4 - 94.6]	0.01
'JEA2157 SPAdes.Assembly.fa'	'JEA2160 SPAdes.Assembly.fa'	86.6	[83.0 - 89.5]	89.2	[86.8 - 91.2]	89.8	[87.0 - 92.0]	0.32
'JEA2160 SPAdes.Assembly.fa'	'PS626SPAdes.Assembly.fa'	89.9	[86.7 - 92.5]	89.2	[86.8 - 91.2]	92.4	[90.0 - 94.3]	0.05
'JEA2057 SPAdes.Assembly.fa'	'JEA2160 SPAdes.Assembly.fa'	90.4	[87.2 - 92.8]	89.2	[86.8 - 91.2]	92.7	[90.3 - 94.5]	0.01
'JEA288 SPAdes.Assembly.fa'	'PS626SPAdes.Assembly.fa'	91.4	[88.3 - 93.7]	89.2	[86.8 - 91.2]	93.5	[91.2 - 95.2]	0.02
'JEA2056 SPAdes.Assembly.fa'	'JEA2160 SPAdes.Assembly.fa'	88.4	[85.0 - 91.2]	89.2	[86.8 - 91.2]	91.2	[88.6 - 93.3]	0.13
'JEA2160 SPAdes.Assembly.fa'	'PS631SPAdes.Assembly.fa'	86.1	[82.4 - 89.1]	89.2	[86.8 - 91.2]	89.4	[86.6 - 91.7]	0.36
'JEA288 SPAdes.Assembly.fa'	'JEA2057 SPAdes.Assembly.fa'	91.8	[88.8 - 94.0]	89.2	[86.9 - 91.2]	93.7	[91.6 - 95.4]	0.06
'JEA288 SPAdes.Assembly.fa'	'PS797SPAdes.Assembly.fa'	90.8	[87.6 - 93.2]	89.2	[86.8 - 91.2]	93	[90.7 - 94.8]	0.01
'JEA2160 SPAdes.Assembly.fa'	'PS693SPAdes.Assembly.fa'	90.3	[87.1 - 92.8]	89.1	[86.7 - 91.2]	92.7	[90.3 - 94.5]	0.01
'JEA2160 SPAdes.Assembly.fa'	'PS797SPAdes.Assembly.fa'	89.5	[86.1 - 92.1]	89.1	[86.7 - 91.1]	92	[89.5 - 93.9]	0.08
'JEA288 SPAdes.Assembly.fa'	'JEA2059 SPAdes.Assembly.fa'	92.6	[89.7 - 94.7]	89.1	[86.7 - 91.1]	94.3	[92.3 - 95.9]	0.02
'JEA2160 SPAdes.Assembly.fa'	'PS926SPAdes.Assembly.fa'	90	[86.8 - 92.5]	89.1	[86.7 - 91.1]	92.4	[90.0 - 94.3]	0.02
'JEA2160 SPAdes.Assembly.fa'	'PS685SPAdes.Assembly.fa'	89.6	[86.4 - 92.2]	89.1	[86.7 - 91.2]	92.2	[89.7 - 94.1]	0.08
'PS161SPAdes.Assembly.fa'	'PS619SPAdes.Assembly.fa'	80.4	[76.5 - 83.8]	89.1	[86.6 - 91.1]	84.8	[81.6 - 87.5]	0.3
'JEA288 SPAdes.Assembly.fa'	'PS926SPAdes.Assembly.fa'	91.4	[88.4 - 93.7]	89.1	[86.7 - 91.2]	93.5	[91.2 - 95.2]	0.05
'JEA2160 SPAdes.Assembly.fa'	'PS914SPAdes.Assembly.fa'	89.8	[86.5 - 92.3]	89.1	[86.7 - 91.2]	92.3	[89.8 - 94.2]	0.05
'JEA288 SPAdes.Assembly.fa'	'PS914SPAdes.Assembly.fa'	91.4	[88.3 - 93.7]	89	[86.6 - 91.0]	93.4	[91.2 - 95.1]	0.02
'JEA288 SPAdes.Assembly.fa'	'PS906SPAdes.Assembly.fa'	92	[89.1 - 94.2]	89	[86.5 - 91.0]	93.9	[91.7 - 95.5]	0.02
'JEA288 SPAdes.Assembly.fa'	'JEA2157 SPAdes.Assembly.fa'	89.1	[85.7 - 91.7]	88.9	[86.4 - 90.9]	91.7	[89.1 - 93.7]	0.25
'JEA288 SPAdes.Assembly.fa'	'PS631SPAdes.Assembly.fa'	88.5	[85.1 - 91.2]	88.9	[86.5 - 90.9]	91.3	[88.7 - 93.3]	0.29
'JEA288 SPAdes.Assembly.fa'	'PS685SPAdes.Assembly.fa'	91.7	[88.7 - 94.0]	88.9	[86.5 - 90.9]	93.7	[91.5 - 95.3]	0.01
'PS850SPAdes.Assembly.fa'	Pseudomonas cerasi 58	78	[74.0 - 81.5]	88.9	[86.5 - 90.9]	82.7	[79.4 - 85.6]	0.59
'JEA288 SPAdes.Assembly.fa'	'PS632SPAdes.Assembly.fa'	92.5	[89.6 - 94.6]	88.9	[86.5 - 91.0]	94.3	[92.2 - 95.8]	0.05
'PS802SPAdes.Assembly.fa'	Pseudomonas cerasi 58	78	[74.0 - 81.5]	88.9	[86.5 - 90.9]	82.7	[79.4 - 85.6]	0.59
'JEA288 SPAdes.Assembly.fa'	'PS693SPAdes.Assembly.fa'	92.6	[89.7 - 94.7]	88.9	[86.5 - 91.0]	94.3	[92.2 - 95.8]	0.06
'PS59SPAdes.Assembly.fa'	'PS619SPAdes.Assembly.fa'	85.7	[82.1 - 88.8]	88.9	[86.5 - 90.9]	89.1	[86.3 - 91.4]	0
'JEA288 SPAdes.Assembly.fa'	'JEA2159 SPAdes.Assembly.fa'	90.8	[87.7 - 93.2]	88.8	[86.4 - 90.9]	93	[90.7 - 94.8]	0.01
'JEA2060 SPAdes.Assembly.fa'	'PS161SPAdes.Assembly.fa'	83.3	[79.5 - 86.5]	88.5	[86.1 - 90.6]	87.1	[84.1 - 89.6]	0.34
'JEA2060 SPAdes.Assembly.fa'	'PS619SPAdes.Assembly.fa'	86.7	[83.1 - 89.7]	88.2	[85.7 - 90.3]	89.8	[87.0 - 92.0]	0.04
'PS59SPAdes.Assembly.fa'	'PS161SPAdes.Assembly.fa'	82.3	[78.4 - 85.6]	88	[85.5 - 90.1]	86.2	[83.0 - 88.8]	0.3
'PS677SPAdes.Assembly.fa'	'PS754SPAdes.Assembly.fa'	91.8	[88.8 - 94.0]	86.2	[83.5 - 88.4]	93.3	[91.1 - 95.1]	0.02
'PS626SPAdes.Assembly.fa'	'PS807SPAdes.Assembly.fa'	39.9	[36.5 - 43.3]	84.2	[81.4 - 86.6]	44.2	[41.3 - 47.3]	0.69
'PS807SPAdes.Assembly.fa'	'PS926SPAdes.Assembly.fa'	39.9	[36.5 - 43.4]	84.2	[81.4 - 86.6]	44.3	[41.3 - 47.3]	0.72
'JEA2057 SPAdes.Assembly.fa'	'PS807SPAdes.Assembly.fa'	40	[36.6 - 43.5]	84.2	[81.4 - 86.6]	44.4	[41.4 - 47.4]	0.72
'PS797SPAdes.Assembly.fa'	'PS807SPAdes.Assembly.fa'	39.7	[36.3 - 43.1]	84.2	[81.5 - 86.7]	44	[41.0 - 47.1]	0.66
'JEA2056 SPAdes.Assembly.fa'	'PS807SPAdes.Assembly.fa'	39.2	[35.8 - 42.6]	84.2	[81.4 - 86.6]	43.5	[40.5 - 46.5]	0.61
'JEA2160 SPAdes.Assembly.fa'	'PS807SPAdes.Assembly.fa'	39.4	[36.0 - 42.9]	84.1	[81.3 - 86.5]	43.7	[40.7 - 46.7]	0.73
'PS807SPAdes.Assembly.fa'	'PS914SPAdes.Assembly.fa'	39.3	[36.0 - 42.8]	84.1	[81.4 - 86.6]	43.6	[40.6 - 46.7]	0.69
'PS685SPAdes.Assembly.fa'	'PS807SPAdes.Assembly.fa'	39.6	[36.2 - 43.0]	83.9	[81.1 - 86.3]	43.9	[40.9 - 46.9]	0.65
'PS807SPAdes.Assembly.fa'	'PS906SPAdes.Assembly.fa'	39.7	[36.3 - 43.2]	83.9	[81.1 - 86.4]	44	[41.0 - 47.1]	0.64
'PS693SPAdes.Assembly.fa'	'PS807SPAdes.Assembly.fa'	40	[36.6 - 43.4]	83.9	[81.1 - 86.3]	44.3	[41.3 - 47.4]	0.72
'PS631SPAdes.Assembly.fa'	'PS807SPAdes.Assembly.fa'	38.2	[34.8 - 41.7]	83.9	[81.1 - 86.3]	42.3	[39.4 - 45.4]	0.37
'PS632SPAdes.Assembly.fa'	'PS807SPAdes.Assembly.fa'	39.9	[36.6 - 43.4]	83.8	[81.1 - 86.3]	44.3	[41.3 - 47.3]	0.72
'JEA2157 SPAdes.Assembly.fa'	'PS807SPAdes.Assembly.fa'	38.3	[34.9 - 41.8]	83.8	[81.0 - 86.2]	42.5	[39.5 - 45.5]	0.42
'JEA2059 SPAdes.Assembly.fa'	'PS807SPAdes.Assembly.fa'	40	[36.6 - 43.4]	83.8	[81.0 - 86.3]	44.3	[41.3 - 47.3]	0.68
'JEA2159 SPAdes.Assembly.fa'	'PS807SPAdes.Assembly.fa'	39.8	[36.4 - 43.3]	83.6	[80.8 - 86.1]	44.1	[41.1 - 47.1]	0.66
'PS125SPAdes.Assembly.fa'	Pseudomonas viridiflava DSM 6694	93.2	[90.4 - 95.1]	83.6	[80.8 - 86.0]	94	[91.9 - 95.6]	0.01
'PS668SPAdes.Assembly.fa'	Pseudomonas viridiflava DSM 6694	92.4	[89.6 - 94.6]	83.3	[80.5 - 85.8]	93.4	[91.2 - 95.1]	0.04
'PS125SPAdes.Assembly.fa'	'PS668SPAdes.Assembly.fa'	93.9	[91.3 - 95.7]	83.3	[80.4 - 85.7]	94.5	[92.5 - 96.0]	0.03
'PS903SPAdes.Assembly.fa'	Pseudomonas viridiflava DSM 6694	92.2	[89.3 - 94.4]	82.9	[80.1 - 85.4]	93.2	[90.9 - 95.0]	0.09
'PS125SPAdes.Assembly.fa'	'PS903SPAdes.Assembly.fa'	92.1	[89.2 - 94.3]	82.8	[80.0 - 85.3]	93.1	[90.8 - 94.9]	0.08
'PS668SPAdes.Assembly.fa'	'PS903SPAdes.Assembly.fa'	90.7	[87.5 - 93.1]	82.5	[79.6 - 85.0]	92	[89.5 - 93.9]	0.05
'JEA314 SPAdes.Assembly.fa'	Pseudomonas rhodesiae LMG 17764	76	[72.0 - 79.6]	80.5	[77.6 - 83.1]	79.6	[76.2 - 82.6]	0.12
'PS648SPAdes.Assembly.fa'	'PS668SPAdes.Assembly.fa'	88.8	[85.4 - 91.5]	76.3	[73.3 - 79.1]	89.5	[86.7 - 91.7]	0.09
'PS125SPAdes.Assembly.fa'	'PS648SPAdes.Assembly.fa'	91.1	[88.0 - 93.4]	76.3	[73.3 - 79.1]	91.3	[88.7 - 93.3]	0.12
'PS648SPAdes.Assembly.fa'	'PS903SPAdes.Assembly.fa'	93	[90.2 - 95.0]	76.3	[73.3 - 79.1]	92.8	[90.5 - 94.6]	0.04
'PS648SPAdes.Assembly.fa'	Pseudomonas viridiflava DSM 6694	88.9	[85.5 - 91.6]	75.7	[72.7 - 78.5]	89.5	[86.7 - 91.8]	0.13
'JEA2058 SPAdes.Assembly.fa'	'PS619SPAdes.Assembly.fa'	78.1	[74.2 - 81.7]	74.5	[71.5 - 77.3]	80.3	[76.9 - 83.3]	0.11
'PS303SPAdes.Assembly.fa'	'PS923SPAdes.Assembly.fa'	87	[83.4 - 89.9]	74.1	[71.1 - 76.9]	87.6	[84.6 - 90.1]	0.09
'JEA2058 SPAdes.Assembly.fa'	'PS59SPAdes.Assembly.fa'	79.6	[75.7 - 83.1]	74	[71.0 - 76.8]	81.5	[78.1 - 84.4]	0.11
'JEA2058 SPAdes.Assembly.fa'	'PS161SPAdes.Assembly.fa'	75.4	[71.4 - 79.0]	74	[71.0 - 76.9]	77.9	[74.4 - 81.0]	0.19
'JEA2058 SPAdes.Assembly.fa'	'JEA2060 SPAdes.Assembly.fa'	81.9	[78.0 - 85.2]	73.5	[70.5 - 76.3]	83.3	[80.0 - 86.2]	0.15
'PS923SPAdes.Assembly.fa'	Pseudomonas atacamensis M7D1	86.1	[82.4 - 89.1]	73.4	[70.4 - 76.2]	86.7	[83.7 - 89.3]	0.06
'PS303SPAdes.Assembly.fa'	Pseudomonas atacamensis M7D1	85.4	[81.7 - 88.4]	71.5	[68.5 - 74.3]	85.8	[82.6 - 88.4]	0.03
'PS303SPAdes.Assembly.fa'	Pseudomonas triticicola SWRI88	81.6	[77.7 - 84.9]	66.6	[63.6 - 69.4]	81.6	[78.3 - 84.6]	0.14
'PS923SPAdes.Assembly.fa'	Pseudomonas triticicola SWRI88	85.2	[81.5 - 88.3]	66.4	[63.4 - 69.2]	84.6	[81.4 - 87.3]	0.05
'PS923SPAdes.Assembly.fa'	Pseudomonas iranensis SWRI54	85.4	[81.7 - 88.5]	66	[63.1 - 68.8]	84.7	[81.5 - 87.4]	0.05
'PS303SPAdes.Assembly.fa'	Pseudomonas iranensis SWRI54	81.5	[77.6 - 84.8]	65.6	[62.6 - 68.4]	81.3	[77.9 - 84.2]	0.05
'PS303SPAdes.Assembly.fa'	Pseudomonas siliginis SWRI31	79	[75.0 - 82.4]	64.4	[61.5 - 67.3]	78.9	[75.4 - 81.9]	0.13
'PS923SPAdes.Assembly.fa'	Pseudomonas siliginis SWRI31	82.3	[78.4 - 85.6]	64.4	[61.5 - 67.2]	81.7	[78.3 - 84.6]	0.04
'PS923SPAdes.Assembly.fa'	Pseudomonas mercuritolerans SAICEUPSM T	79.6	[75.6 - 83.1]	61.3	[58.4 - 64.1]	78.7	[75.2 - 81.7]	0
'JEA2159 SPAdes.Assembly.fa'	Pseudomonas syringae KCTC 12500	82.7	[78.9 - 86.0]	60.5	[57.6 - 63.2]	81.1	[77.7 - 84.0]	0.27
'PS693SPAdes.Assembly.fa'	Pseudomonas syringae KCTC 12500	84.1	[80.3 - 87.2]	60.5	[57.7 - 63.3]	82.2	[78.9 - 85.1]	0.34
'PS685SPAdes.Assembly.fa'	Pseudomonas syringae KCTC 12500	83.2	[79.3 - 86.4]	60.5	[57.7 - 63.3]	81.4	[78.1 - 84.4]	0.27
'PS906SPAdes.Assembly.fa'	Pseudomonas syringae KCTC 12500	83.6	[79.8 - 86.8]	60.5	[57.7 - 63.3]	81.8	[78.5 - 84.7]	0.26
'PS632SPAdes.Assembly.fa'	Pseudomonas syringae KCTC 12500	84.1	[80.3 - 87.3]	60.5	[57.7 - 63.3]	82.2	[78.9 - 85.1]	0.34
'PS914SPAdes.Assembly.fa'	Pseudomonas syringae KCTC 12500	83.4	[79.6 - 86.7]	60.5	[57.6 - 63.2]	81.6	[78.3 - 84.6]	0.3
'JEA2057 SPAdes.Assembly.fa'	Pseudomonas syringae KCTC 12500	84.1	[80.3 - 87.3]	60.5	[57.6 - 63.2]	82.2	[78.9 - 85.1]	0.34
'JEA2056 SPAdes.Assembly.fa'	Pseudomonas syringae KCTC 12500	82.1	[78.2 - 85.4]	60.5	[57.6 - 63.2]	80.5	[77.1 - 83.5]	0.22
'PS631SPAdes.Assembly.fa'	Pseudomonas syringae KCTC 12500	79.7	[75.7 - 83.1]	60.5	[57.6 - 63.3]	78.5	[75.1 - 81.6]	0.01
'PS797SPAdes.Assembly.fa'	Pseudomonas syringae KCTC 12500	83.2	[79.4 - 86.4]	60.5	[57.7 - 63.3]	81.4	[78.1 - 84.4]	0.27
'PS926SPAdes.Assembly.fa'	Pseudomonas syringae KCTC 12500	83.7	[79.8 - 86.9]	60.5	[57.6 - 63.3]	81.8	[78.5 - 84.8]	0.34
'JEA2059 SPAdes.Assembly.fa'	Pseudomonas syringae KCTC 12500	84.4	[80.6 - 87.5]	60.4	[57.6 - 63.2]	82.4	[79.1 - 85.3]	0.3
'JEA2157 SPAdes.Assembly.fa'	Pseudomonas syringae KCTC 12500	80.4	[76.4 - 83.8]	60.4	[57.6 - 63.2]	79.1	[75.6 - 82.1]	0.03
'PS626SPAdes.Assembly.fa'	Pseudomonas syringae KCTC 12500	83.7	[79.8 - 86.9]	60.4	[57.6 - 63.2]	81.8	[78.5 - 84.7]	0.3
'PS303SPAdes.Assembly.fa'	Pseudomonas mercuritolerans SAICEUPSM T	78.8	[74.9 - 82.3]	60.2	[57.4 - 63.0]	77.7	[74.3 - 80.8]	0.09
'JEA288 SPAdes.Assembly.fa'	Pseudomonas syringae KCTC 12500	83.1	[79.3 - 86.4]	60.1	[57.3 - 62.9]	81.3	[77.9 - 84.2]	0.28
'JEA2160 SPAdes.Assembly.fa'	Pseudomonas syringae KCTC 12500	82.7	[78.9 - 86.0]	59.8	[57.0 - 62.6]	80.9	[77.5 - 83.9]	0.35
'PS807SPAdes.Assembly.fa'	Pseudomonas syringae KCTC 12500	36.3	[32.9 - 39.8]	58.7	[55.9 - 61.5]	38.3	[35.3 - 41.3]	0.38
'JEA2157 SPAdes.Assembly.fa'	Pseudomonas cerasi 58	67.6	[63.7 - 71.2]	57.3	[54.5 - 60.0]	67.4	[64.0 - 70.6]	0.18
'PS632SPAdes.Assembly.fa'	Pseudomonas cerasi 58	71	[67.0 - 74.6]	57.3	[54.5 - 60.1]	70.3	[66.9 - 73.5]	0.48
'PS850SPAdes.Assembly.fa'	Pseudomonas syringae KCTC 12500	80.7	[76.8 - 84.1]	57.3	[54.5 - 60.0]	78.5	[75.0 - 81.5]	0.44
'PS631SPAdes.Assembly.fa'	Pseudomonas cerasi 58	67.5	[63.7 - 71.2]	57.3	[54.5 - 60.0]	67.3	[63.9 - 70.6]	0.14
'PS693SPAdes.Assembly.fa'	Pseudomonas cerasi 58	71.4	[67.4 - 75.0]	57.3	[54.5 - 60.0]	70.6	[67.2 - 73.9]	0.49
'PS926SPAdes.Assembly.fa'	Pseudomonas cerasi 58	71	[67.0 - 74.6]	57.2	[54.4 - 59.9]	70.3	[66.8 - 73.5]	0.48
'JEA288 SPAdes.Assembly.fa'	Pseudomonas cerasi 58	68.8	[64.9 - 72.4]	57.2	[54.4 - 59.9]	68.4	[65.0 - 71.6]	0.43
'PS802SPAdes.Assembly.fa'	Pseudomonas syringae KCTC 12500	80.7	[76.8 - 84.1]	57.2	[54.5 - 60.0]	78.5	[75.0 - 81.6]	0.44
'JEA2057 SPAdes.Assembly.fa'	Pseudomonas cerasi 58	71.1	[67.2 - 74.8]	57.2	[54.4 - 59.9]	70.4	[67.0 - 73.6]	0.49
'JEA2059 SPAdes.Assembly.fa'	Pseudomonas cerasi 58	71.1	[67.1 - 74.7]	57.2	[54.4 - 60.0]	70.4	[66.9 - 73.6]	0.44
'PS626SPAdes.Assembly.fa'	Pseudomonas cerasi 58	71	[67.1 - 74.7]	57.2	[54.4 - 59.9]	70.3	[66.8 - 73.5]	0.45
'PS685SPAdes.Assembly.fa'	Pseudomonas cerasi 58	70.4	[66.5 - 74.1]	57.2	[54.5 - 60.0]	69.8	[66.4 - 73.1]	0.42
'JEA2160 SPAdes.Assembly.fa'	Pseudomonas cerasi 58	69.2	[65.3 - 72.8]	57.2	[54.4 - 59.9]	68.7	[65.3 - 72.0]	0.5
'JEA2157 SPAdes.Assembly.fa'	'PS850SPAdes.Assembly.fa'	76.6	[72.6 - 80.2]	57	[54.2 - 59.7]	75	[71.5 - 78.2]	0.41
'PS906SPAdes.Assembly.fa'	Pseudomonas cerasi 58	72	[68.1 - 75.7]	57	[54.2 - 59.7]	71.1	[67.7 - 74.3]	0.4
'JEA2059 SPAdes.Assembly.fa'	'PS802SPAdes.Assembly.fa'	80.5	[76.6 - 83.9]	57	[54.2 - 59.7]	78.3	[74.8 - 81.4]	0.15
'PS632SPAdes.Assembly.fa'	'PS802SPAdes.Assembly.fa'	80.6	[76.7 - 84.0]	57	[54.2 - 59.7]	78.3	[74.9 - 81.4]	0.11
'JEA2160 SPAdes.Assembly.fa'	'PS802SPAdes.Assembly.fa'	82.1	[78.3 - 85.4]	57	[54.2 - 59.7]	79.6	[76.2 - 82.6]	0.09
'PS626SPAdes.Assembly.fa'	'PS802SPAdes.Assembly.fa'	80.1	[76.2 - 83.6]	57	[54.2 - 59.7]	77.9	[74.5 - 81.0]	0.14
'JEA2157 SPAdes.Assembly.fa'	'PS802SPAdes.Assembly.fa'	76.6	[72.6 - 80.2]	57	[54.2 - 59.7]	75	[71.5 - 78.2]	0.41
'PS685SPAdes.Assembly.fa'	'PS802SPAdes.Assembly.fa'	79.8	[75.8 - 83.2]	57	[54.2 - 59.7]	77.6	[74.2 - 80.7]	0.17
'PS802SPAdes.Assembly.fa'	'PS914SPAdes.Assembly.fa'	80.1	[76.2 - 83.6]	57	[54.2 - 59.7]	77.9	[74.5 - 81.0]	0.14
'PS693SPAdes.Assembly.fa'	'PS850SPAdes.Assembly.fa'	80.7	[76.7 - 84.1]	57	[54.2 - 59.8]	78.4	[74.9 - 81.5]	0.1
'PS850SPAdes.Assembly.fa'	'PS914SPAdes.Assembly.fa'	80.1	[76.2 - 83.6]	57	[54.2 - 59.7]	77.9	[74.5 - 81.0]	0.14
'PS693SPAdes.Assembly.fa'	'PS802SPAdes.Assembly.fa'	80.7	[76.7 - 84.1]	57	[54.2 - 59.7]	78.4	[74.9 - 81.5]	0.1
'JEA2059 SPAdes.Assembly.fa'	'PS850SPAdes.Assembly.fa'	80.5	[76.6 - 83.9]	57	[54.2 - 59.8]	78.3	[74.8 - 81.4]	0.15
'PS626SPAdes.Assembly.fa'	'PS850SPAdes.Assembly.fa'	80.1	[76.2 - 83.6]	57	[54.2 - 59.7]	77.9	[74.5 - 81.0]	0.14
'JEA2057 SPAdes.Assembly.fa'	'PS802SPAdes.Assembly.fa'	80.5	[76.5 - 83.9]	57	[54.2 - 59.7]	78.2	[74.8 - 81.3]	0.1
'PS850SPAdes.Assembly.fa'	'PS906SPAdes.Assembly.fa'	80.1	[76.1 - 83.5]	57	[54.2 - 59.7]	77.9	[74.4 - 81.0]	0.18
'PS631SPAdes.Assembly.fa'	'PS802SPAdes.Assembly.fa'	76.4	[72.4 - 79.9]	57	[54.2 - 59.7]	74.8	[71.3 - 78.0]	0.45
'PS632SPAdes.Assembly.fa'	'PS850SPAdes.Assembly.fa'	80.6	[76.7 - 84.0]	57	[54.2 - 59.7]	78.3	[74.9 - 81.4]	0.11
'PS164SPAdes.Assembly.fa'	'PS619SPAdes.Assembly.fa'	75.8	[71.8 - 79.4]	57	[54.2 - 59.7]	74.3	[70.8 - 77.5]	0.01
'JEA2160 SPAdes.Assembly.fa'	'PS850SPAdes.Assembly.fa'	82.2	[78.3 - 85.5]	57	[54.2 - 59.7]	79.6	[76.2 - 82.7]	0.09
'PS802SPAdes.Assembly.fa'	'PS906SPAdes.Assembly.fa'	80.1	[76.1 - 83.5]	57	[54.2 - 59.7]	77.9	[74.4 - 81.0]	0.19
'JEA2057 SPAdes.Assembly.fa'	'PS850SPAdes.Assembly.fa'	80.5	[76.6 - 83.9]	57	[54.2 - 59.7]	78.2	[74.8 - 81.3]	0.1
'PS685SPAdes.Assembly.fa'	'PS850SPAdes.Assembly.fa'	79.8	[75.8 - 83.2]	57	[54.2 - 59.7]	77.6	[74.2 - 80.8]	0.17
'PS802SPAdes.Assembly.fa'	'PS926SPAdes.Assembly.fa'	80.1	[76.2 - 83.6]	57	[54.2 - 59.7]	77.9	[74.5 - 81.0]	0.11
'PS631SPAdes.Assembly.fa'	'PS850SPAdes.Assembly.fa'	76.4	[72.4 - 79.9]	57	[54.2 - 59.8]	74.8	[71.3 - 78.0]	0.45
'PS850SPAdes.Assembly.fa'	'PS926SPAdes.Assembly.fa'	80.1	[76.2 - 83.6]	57	[54.2 - 59.7]	77.9	[74.5 - 81.0]	0.11
'JEA2159 SPAdes.Assembly.fa'	'PS802SPAdes.Assembly.fa'	79.8	[75.9 - 83.3]	56.9	[54.2 - 59.7]	77.6	[74.2 - 80.8]	0.17
'JEA2058 SPAdes.Assembly.fa'	'PS164SPAdes.Assembly.fa'	73.7	[69.7 - 77.3]	56.9	[54.1 - 59.6]	72.5	[69.0 - 75.7]	0.12
'PS914SPAdes.Assembly.fa'	Pseudomonas cerasi 58	72.2	[68.2 - 75.8]	56.9	[54.2 - 59.7]	71.2	[67.8 - 74.5]	0.45
'PS797SPAdes.Assembly.fa'	'PS802SPAdes.Assembly.fa'	79.9	[75.9 - 83.3]	56.9	[54.1 - 59.7]	77.7	[74.3 - 80.8]	0.17
'JEA2159 SPAdes.Assembly.fa'	'PS850SPAdes.Assembly.fa'	79.8	[75.9 - 83.3]	56.9	[54.2 - 59.7]	77.7	[74.2 - 80.8]	0.17
'JEA2056 SPAdes.Assembly.fa'	'PS802SPAdes.Assembly.fa'	78.5	[74.5 - 82.0]	56.9	[54.2 - 59.7]	76.5	[73.1 - 79.7]	0.22
'JEA2056 SPAdes.Assembly.fa'	'PS850SPAdes.Assembly.fa'	78.5	[74.5 - 82.0]	56.9	[54.2 - 59.7]	76.6	[73.1 - 79.7]	0.22
'PS797SPAdes.Assembly.fa'	'PS850SPAdes.Assembly.fa'	79.9	[76.0 - 83.3]	56.9	[54.2 - 59.7]	77.7	[74.3 - 80.8]	0.17
'JEA2159 SPAdes.Assembly.fa'	Pseudomonas cerasi 58	71.9	[67.9 - 75.5]	56.8	[54.0 - 59.5]	70.9	[67.5 - 74.2]	0.42
'JEA288 SPAdes.Assembly.fa'	'PS802SPAdes.Assembly.fa'	81	[77.1 - 84.4]	56.8	[54.0 - 59.5]	78.6	[75.1 - 81.7]	0.16
'JEA288 SPAdes.Assembly.fa'	'PS850SPAdes.Assembly.fa'	81	[77.1 - 84.4]	56.8	[54.0 - 59.5]	78.6	[75.1 - 81.7]	0.16
'JEA2060 SPAdes.Assembly.fa'	'PS164SPAdes.Assembly.fa'	76.3	[72.3 - 79.9]	56.7	[53.9 - 59.4]	74.6	[71.2 - 77.8]	0.04
'PS797SPAdes.Assembly.fa'	Pseudomonas cerasi 58	72.5	[68.5 - 76.2]	56.7	[54.0 - 59.5]	71.4	[68.0 - 74.7]	0.42
'JEA2056 SPAdes.Assembly.fa'	Pseudomonas cerasi 58	71.1	[67.1 - 74.7]	56.7	[54.0 - 59.5]	70.2	[66.8 - 73.5]	0.37
'PS161SPAdes.Assembly.fa'	'PS164SPAdes.Assembly.fa'	70.7	[66.8 - 74.4]	56.6	[53.8 - 59.3]	69.9	[66.4 - 73.1]	0.31
'PS59SPAdes.Assembly.fa'	'PS164SPAdes.Assembly.fa'	77.2	[73.3 - 80.8]	56.4	[53.6 - 59.1]	75.3	[71.9 - 78.5]	0.01
'JEA288 SPAdes.Assembly.fa'	Pseudomonas congelans DSM 14939	76.2	[72.2 - 79.8]	55.9	[53.1 - 58.6]	74.3	[70.8 - 77.5]	0.12
'PS797SPAdes.Assembly.fa'	Pseudomonas congelans DSM 14939	75.6	[71.6 - 79.2]	55.8	[53.0 - 58.5]	73.8	[70.3 - 77.0]	0.13
'PS631SPAdes.Assembly.fa'	Pseudomonas congelans DSM 14939	72.3	[68.4 - 76.0]	55.8	[53.0 - 58.5]	71	[67.6 - 74.3]	0.41
'JEA2059 SPAdes.Assembly.fa'	Pseudomonas congelans DSM 14939	76.3	[72.3 - 79.9]	55.8	[53.1 - 58.5]	74.4	[70.9 - 77.6]	0.1
'JEA2056 SPAdes.Assembly.fa'	Pseudomonas congelans DSM 14939	74.3	[70.3 - 77.9]	55.8	[53.0 - 58.5]	72.7	[69.2 - 75.9]	0.18
'PS914SPAdes.Assembly.fa'	Pseudomonas congelans DSM 14939	76	[72.1 - 79.6]	55.8	[53.0 - 58.5]	74.2	[70.7 - 77.4]	0.1
'JEA2157 SPAdes.Assembly.fa'	Pseudomonas congelans DSM 14939	72.7	[68.7 - 76.3]	55.8	[53.1 - 58.5]	71.4	[67.9 - 74.6]	0.37
'PS906SPAdes.Assembly.fa'	Pseudomonas congelans DSM 14939	75.8	[71.8 - 79.4]	55.8	[53.0 - 58.5]	74	[70.5 - 77.2]	0.14
'JEA2057 SPAdes.Assembly.fa'	Pseudomonas congelans DSM 14939	76.5	[72.5 - 80.0]	55.8	[53.1 - 58.5]	74.5	[71.0 - 77.7]	0.06
'PS632SPAdes.Assembly.fa'	Pseudomonas congelans DSM 14939	76.6	[72.6 - 80.2]	55.8	[53.0 - 58.5]	74.6	[71.2 - 77.8]	0.06
'JEA2159 SPAdes.Assembly.fa'	Pseudomonas congelans DSM 14939	75.1	[71.1 - 78.7]	55.8	[53.0 - 58.5]	73.3	[69.9 - 76.6]	0.13
'PS926SPAdes.Assembly.fa'	Pseudomonas congelans DSM 14939	76.1	[72.1 - 79.7]	55.8	[53.0 - 58.5]	74.2	[70.7 - 77.4]	0.06
'PS693SPAdes.Assembly.fa'	Pseudomonas congelans DSM 14939	76.6	[72.6 - 80.2]	55.8	[53.0 - 58.5]	74.6	[71.2 - 77.8]	0.06
'JEA2160 SPAdes.Assembly.fa'	Pseudomonas congelans DSM 14939	78.6	[74.6 - 82.1]	55.8	[53.1 - 58.5]	76.3	[72.8 - 79.4]	0.05
'PS626SPAdes.Assembly.fa'	Pseudomonas congelans DSM 14939	76.2	[72.2 - 79.8]	55.8	[53.0 - 58.5]	74.3	[70.8 - 77.5]	0.09
'PS685SPAdes.Assembly.fa'	Pseudomonas congelans DSM 14939	75.8	[71.8 - 79.4]	55.8	[53.0 - 58.5]	73.9	[70.5 - 77.1]	0.13
'PS807SPAdes.Assembly.fa'	Pseudomonas cerasi 58	31.4	[28.0 - 35.0]	55.6	[52.8 - 58.3]	33	[30.1 - 36.1]	0.24
'PS807SPAdes.Assembly.fa'	'PS850SPAdes.Assembly.fa'	36.4	[33.1 - 40.0]	55	[52.2 - 57.7]	38.1	[35.1 - 41.1]	0.83
'PS802SPAdes.Assembly.fa'	'PS807SPAdes.Assembly.fa'	36.4	[33.1 - 40.0]	55	[52.2 - 57.7]	38	[35.1 - 41.1]	0.83
'PS850SPAdes.Assembly.fa'	Pseudomonas congelans DSM 14939	81	[77.0 - 84.3]	54.9	[52.2 - 57.6]	78	[74.6 - 81.1]	0.04
'PS802SPAdes.Assembly.fa'	Pseudomonas congelans DSM 14939	81	[77.0 - 84.3]	54.9	[52.2 - 57.6]	78	[74.5 - 81.1]	0.04
'PS807SPAdes.Assembly.fa'	Pseudomonas congelans DSM 14939	34.8	[31.4 - 38.3]	54.8	[52.0 - 57.5]	36.3	[33.4 - 39.4]	0.78
'PS395SPAdes.Assembly.fa'	'PS923SPAdes.Assembly.fa'	79.9	[76.0 - 83.4]	54.8	[52.1 - 57.5]	77.1	[73.6 - 80.2]	0.02
'PS395SPAdes.Assembly.fa'	Pseudomonas atacamensis M7D1	80.6	[76.7 - 84.0]	54.6	[51.8 - 57.3]	77.6	[74.2 - 80.7]	0.08
'PS395SPAdes.Assembly.fa'	Pseudomonas triticicola SWRI88	78.9	[74.9 - 82.4]	54.6	[51.9 - 57.3]	76.2	[72.7 - 79.4]	0.03
'PS395SPAdes.Assembly.fa'	Pseudomonas iranensis SWRI54	79	[75.1 - 82.5]	54.6	[51.8 - 57.3]	76.3	[72.8 - 79.4]	0.06
'PS825SPAdes.Assembly.fa'	Pseudomonas trivialis LMG 21464	81.3	[77.4 - 84.7]	54.3	[51.6 - 57.0]	78.1	[74.7 - 81.2]	0.01
'PS303SPAdes.Assembly.fa'	'PS395SPAdes.Assembly.fa'	80.8	[76.9 - 84.2]	53.9	[51.2 - 56.5]	77.6	[74.1 - 80.7]	0.11
'PS395SPAdes.Assembly.fa'	Pseudomonas siliginis SWRI31	77.2	[73.2 - 80.7]	53.7	[51.0 - 56.4]	74.5	[71.0 - 77.7]	0.02
'PS395SPAdes.Assembly.fa'	Pseudomonas mercuritolerans SAICEUPSM T	77.9	[74.0 - 81.5]	52.5	[49.8 - 55.1]	74.7	[71.3 - 77.9]	0.02
'PS1SPAdes.Assembly.fa'	'PS923SPAdes.Assembly.fa'	76.6	[72.6 - 80.2]	48.4	[45.8 - 51.0]	72.2	[68.8 - 75.5]	0.06
'PS1SPAdes.Assembly.fa'	'PS303SPAdes.Assembly.fa'	74.6	[70.6 - 78.2]	48.1	[45.5 - 50.7]	70.5	[67.0 - 73.7]	0.04
'PS1SPAdes.Assembly.fa'	Pseudomonas iranensis SWRI54	78.6	[74.6 - 82.1]	48	[45.4 - 50.6]	73.7	[70.2 - 76.9]	0.01
'PS1SPAdes.Assembly.fa'	Pseudomonas atacamensis M7D1	77.1	[73.1 - 80.7]	47.9	[45.3 - 50.5]	72.4	[69.0 - 75.7]	0.01
'PS923SPAdes.Assembly.fa'	Pseudomonas moraviensis LMG 24280	79.7	[75.7 - 83.1]	47.6	[45.0 - 50.1]	74.4	[70.9 - 77.6]	0.23
'PS1SPAdes.Assembly.fa'	Pseudomonas triticicola SWRI88	77.6	[73.6 - 81.1]	47.4	[44.8 - 50.0]	72.6	[69.2 - 75.9]	0.11
'PS1SPAdes.Assembly.fa'	Pseudomonas siliginis SWRI31	73.8	[69.9 - 77.5]	47.3	[44.7 - 49.8]	69.6	[66.1 - 72.8]	0.09
'PS303SPAdes.Assembly.fa'	Pseudomonas moraviensis LMG 24280	77.9	[73.9 - 81.4]	47.1	[44.6 - 49.7]	72.8	[69.3 - 76.0]	0.32
'PS1SPAdes.Assembly.fa'	Pseudomonas mercuritolerans SAICEUPSM T	78.2	[74.2 - 81.7]	47	[44.4 - 49.6]	73	[69.5 - 76.2]	0.06
'PS395SPAdes.Assembly.fa'	Pseudomonas moraviensis LMG 24280	80.1	[76.2 - 83.6]	46.9	[44.3 - 49.5]	74.5	[71.0 - 77.7]	0.21
'PS1SPAdes.Assembly.fa'	'PS395SPAdes.Assembly.fa'	78.2	[74.2 - 81.7]	46.7	[44.1 - 49.3]	72.9	[69.4 - 76.1]	0.07
'PS125SPAdes.Assembly.fa'	Pseudomonas alliivorans 20GA0068T	81.7	[77.8 - 85.1]	45.9	[43.4 - 48.5]	75.4	[72.0 - 78.6]	0.23
'PS668SPAdes.Assembly.fa'	Pseudomonas alliivorans 20GA0068T	80.1	[76.2 - 83.5]	45.9	[43.3 - 48.5]	74.1	[70.6 - 77.3]	0.2
'PS903SPAdes.Assembly.fa'	Pseudomonas alliivorans 20GA0068T	80.7	[76.8 - 84.1]	45.8	[43.2 - 48.4]	74.5	[71.1 - 77.7]	0.15
'PS648SPAdes.Assembly.fa'	Pseudomonas alliivorans 20GA0068T	81.7	[77.8 - 85.0]	45.7	[43.2 - 48.3]	75.3	[71.8 - 78.5]	0.1
'PS1SPAdes.Assembly.fa'	Pseudomonas moraviensis LMG 24280	76.2	[72.2 - 79.7]	45	[42.5 - 47.6]	70.6	[67.1 - 73.8]	0.29
'PS865SPAdes.Assembly.fa'	Pseudomonas asiatica JCM 32716T	59.6	[56.0 - 63.2]	43.4	[40.8 - 45.9]	56.6	[53.4 - 59.7]	0.27
'PS815SPAdes.Assembly.fa'	Pseudomonas asiatica JCM 32716T	59.7	[56.0 - 63.2]	43.3	[40.8 - 45.9]	56.7	[53.5 - 59.8]	0.29
'PS855SPAdes.Assembly.fa'	Pseudomonas asiatica JCM 32716T	59.7	[56.1 - 63.3]	43.3	[40.8 - 45.9]	56.7	[53.5 - 59.8]	0.27
'PS815SPAdes.Assembly.fa'	Pseudomonas inefficax Pseudomonas sp. JV551A3	63.9	[60.1 - 67.5]	42.5	[40.0 - 45.0]	59.8	[56.5 - 62.9]	0.01
'PS855SPAdes.Assembly.fa'	Pseudomonas inefficax Pseudomonas sp. JV551A3	63.9	[60.2 - 67.6]	42.5	[40.0 - 45.0]	59.8	[56.6 - 63.0]	0.01
'PS865SPAdes.Assembly.fa'	Pseudomonas inefficax Pseudomonas sp. JV551A3	63.9	[60.1 - 67.5]	42.5	[40.0 - 45.0]	59.8	[56.5 - 63.0]	0.01
'JEA962 SPAdes.Assembly.fa'	Pseudomonas kairouanensis KC12T	73.8	[69.8 - 77.4]	42.4	[39.9 - 45.0]	67.6	[64.2 - 70.8]	0.66
'PS865SPAdes.Assembly.fa'	Pseudomonas monteilii DSM 14164	52.8	[49.3 - 56.2]	42.1	[39.6 - 44.6]	50.6	[47.5 - 53.6]	1.33
'PS815SPAdes.Assembly.fa'	Pseudomonas monteilii DSM 14164	52.8	[49.3 - 56.2]	42.1	[39.5 - 44.6]	50.6	[47.5 - 53.6]	1.35
'PS815SPAdes.Assembly.fa'	Pseudomonas kurunegalensis RW1P2	56.7	[53.2 - 60.2]	42.1	[39.6 - 44.6]	53.8	[50.7 - 56.9]	0.73
'PS865SPAdes.Assembly.fa'	Pseudomonas kurunegalensis RW1P2	56.8	[53.2 - 60.3]	42.1	[39.6 - 44.6]	53.9	[50.8 - 57.0]	0.71
'PS855SPAdes.Assembly.fa'	Pseudomonas kurunegalensis RW1P2	56.7	[53.2 - 60.2]	42.1	[39.6 - 44.6]	53.8	[50.7 - 56.9]	0.71
'PS855SPAdes.Assembly.fa'	Pseudomonas monteilii DSM 14164	52.8	[49.3 - 56.2]	42	[39.5 - 44.6]	50.6	[47.5 - 53.6]	1.33
'PS635SPAdes.Assembly.fa'	Pseudomonas petrae P2653T	71.5	[67.6 - 75.2]	41.8	[39.3 - 44.4]	65.6	[62.2 - 68.8]	0.16
'JEA314 SPAdes.Assembly.fa'	Pseudomonas quebecensis S1Bt42	73.7	[69.7 - 77.3]	41.4	[38.9 - 43.9]	67.1	[63.7 - 70.3]	0.9
'PS865SPAdes.Assembly.fa'	Pseudomonas putida NBRC 14164	64.3	[60.5 - 67.9]	41.1	[38.6 - 43.6]	59.5	[56.3 - 62.7]	0.49
'PS855SPAdes.Assembly.fa'	Pseudomonas putida NBRC 14164	64.3	[60.5 - 67.9]	41	[38.5 - 43.6]	59.5	[56.3 - 62.7]	0.49
'PS815SPAdes.Assembly.fa'	Pseudomonas putida NBRC 14164	64.3	[60.5 - 67.9]	41	[38.5 - 43.6]	59.5	[56.3 - 62.7]	0.51
'JEA962 SPAdes.Assembly.fa'	Pseudomonas pisciculturae P115 T	69.9	[65.9 - 73.5]	40.9	[38.4 - 43.5]	63.9	[60.5 - 67.1]	0.31
'PS635SPAdes.Assembly.fa'	Pseudomonas graminis DSM 11363	75.2	[71.3 - 78.8]	40.1	[37.6 - 42.6]	67.7	[64.3 - 70.9]	0.09
'PS855SPAdes.Assembly.fa'	Pseudomonas oryzicola RD9SR1	54.1	[50.6 - 57.6]	39.8	[37.4 - 42.4]	51	[47.9 - 54.0]	0.1
'PS815SPAdes.Assembly.fa'	Pseudomonas oryzicola RD9SR1	54.1	[50.6 - 57.6]	39.8	[37.3 - 42.4]	51	[47.9 - 54.1]	0.08
'PS865SPAdes.Assembly.fa'	Pseudomonas oryzicola RD9SR1	54.1	[50.6 - 57.6]	39.8	[37.4 - 42.4]	51	[47.9 - 54.1]	0.1
'PS865SPAdes.Assembly.fa'	Pseudomonas anuradhapurensis RD8MR3	55.6	[52.1 - 59.1]	39.7	[37.2 - 42.3]	52.2	[49.1 - 55.2]	0.61
'PS815SPAdes.Assembly.fa'	Pseudomonas anuradhapurensis RD8MR3	55.6	[52.1 - 59.1]	39.7	[37.2 - 42.2]	52.2	[49.1 - 55.3]	0.59
'PS855SPAdes.Assembly.fa'	Pseudomonas anuradhapurensis RD8MR3	55.7	[52.1 - 59.2]	39.7	[37.2 - 42.2]	52.2	[49.1 - 55.3]	0.61
'PS802SPAdes.Assembly.fa'	Pseudomonas amygdali CFBP 3205	70.3	[66.3 - 73.9]	38.3	[35.8 - 40.8]	63	[59.7 - 66.2]	1.08
'PS850SPAdes.Assembly.fa'	Pseudomonas amygdali CFBP 3205	70.3	[66.3 - 73.9]	38.3	[35.8 - 40.8]	63	[59.7 - 66.2]	1.08
'PS802SPAdes.Assembly.fa'	Pseudomonas meliae CFBP 3225	66.7	[62.9 - 70.4]	38.2	[35.8 - 40.8]	60.3	[57.0 - 63.5]	0.97
'PS850SPAdes.Assembly.fa'	Pseudomonas meliae CFBP 3225	66.7	[62.9 - 70.4]	38.2	[35.8 - 40.8]	60.3	[57.0 - 63.5]	0.97
'PS802SPAdes.Assembly.fa'	Pseudomonas savastanoi ICMP 4352	69.8	[65.9 - 73.5]	38.1	[35.6 - 40.6]	62.6	[59.3 - 65.8]	1.37
'PS850SPAdes.Assembly.fa'	Pseudomonas savastanoi ICMP 4352	70	[66.0 - 73.6]	38.1	[35.6 - 40.6]	62.7	[59.4 - 65.9]	1.37
'JEA962 SPAdes.Assembly.fa'	Pseudomonas cremoris WS 5106T	61.3	[57.6 - 64.8]	37.8	[35.3 - 40.3]	55.9	[52.7 - 59.0]	0.34
'PS807SPAdes.Assembly.fa'	Pseudomonas meliae CFBP 3225	28.6	[25.2 - 32.2]	37.6	[35.1 - 40.1]	28.6	[25.7 - 31.7]	0.14
'JEA962 SPAdes.Assembly.fa'	Pseudomonas nabeulensis E10BT	59.1	[55.4 - 62.6]	37.6	[35.2 - 40.2]	54.1	[51.0 - 57.2]	0.57
'JEA2160 SPAdes.Assembly.fa'	Pseudomonas meliae CFBP 3225	64.4	[60.6 - 68.0]	37.5	[35.0 - 40.0]	58.1	[54.9 - 61.3]	0.87
'PS632SPAdes.Assembly.fa'	Pseudomonas meliae CFBP 3225	62.9	[59.1 - 66.5]	37.5	[35.0 - 40.0]	57	[53.8 - 60.1]	0.86
'JEA2157 SPAdes.Assembly.fa'	Pseudomonas meliae CFBP 3225	59.7	[56.0 - 63.2]	37.5	[35.0 - 40.0]	54.5	[51.4 - 57.6]	0.56
'JEA2059 SPAdes.Assembly.fa'	Pseudomonas meliae CFBP 3225	63	[59.2 - 66.6]	37.5	[35.0 - 40.0]	57.1	[53.9 - 60.2]	0.82
'PS626SPAdes.Assembly.fa'	Pseudomonas meliae CFBP 3225	62.7	[59.0 - 66.3]	37.5	[35.0 - 40.0]	56.9	[53.7 - 60.0]	0.83
'PS914SPAdes.Assembly.fa'	Pseudomonas meliae CFBP 3225	62.6	[58.9 - 66.2]	37.4	[35.0 - 39.9]	56.8	[53.6 - 59.9]	0.83
'JEA288 SPAdes.Assembly.fa'	Pseudomonas meliae CFBP 3225	63	[59.3 - 66.6]	37.4	[35.0 - 39.9]	57.1	[53.9 - 60.2]	0.81
'PS685SPAdes.Assembly.fa'	Pseudomonas meliae CFBP 3225	62.2	[58.5 - 65.8]	37.4	[35.0 - 40.0]	56.5	[53.3 - 59.6]	0.79
'PS693SPAdes.Assembly.fa'	Pseudomonas meliae CFBP 3225	62.9	[59.2 - 66.5]	37.4	[35.0 - 40.0]	57	[53.8 - 60.1]	0.86
'JEA2159 SPAdes.Assembly.fa'	Pseudomonas meliae CFBP 3225	62	[58.3 - 65.6]	37.4	[35.0 - 39.9]	56.3	[53.1 - 59.4]	0.8
'PS906SPAdes.Assembly.fa'	Pseudomonas meliae CFBP 3225	62.7	[59.0 - 66.3]	37.4	[35.0 - 40.0]	56.9	[53.7 - 60.0]	0.78
'PS631SPAdes.Assembly.fa'	Pseudomonas meliae CFBP 3225	59.4	[55.8 - 62.9]	37.4	[35.0 - 39.9]	54.3	[51.2 - 57.4]	0.51
'PS923SPAdes.Assembly.fa'	Pseudomonas khorasanensis SWRI153	74.3	[70.3 - 77.9]	37.4	[34.9 - 39.9]	65.6	[62.2 - 68.8]	0.22
'JEA2057 SPAdes.Assembly.fa'	Pseudomonas meliae CFBP 3225	62.9	[59.1 - 66.4]	37.4	[35.0 - 40.0]	57	[53.8 - 60.1]	0.87
'JEA2056 SPAdes.Assembly.fa'	Pseudomonas meliae CFBP 3225	61.4	[57.7 - 65.0]	37.4	[35.0 - 40.0]	55.9	[52.7 - 59.0]	0.75
'PS797SPAdes.Assembly.fa'	Pseudomonas meliae CFBP 3225	62.7	[59.0 - 66.3]	37.4	[35.0 - 39.9]	56.9	[53.7 - 60.0]	0.8
'PS926SPAdes.Assembly.fa'	Pseudomonas meliae CFBP 3225	62.6	[58.9 - 66.2]	37.4	[35.0 - 40.0]	56.8	[53.6 - 59.9]	0.86
'JEA2160 SPAdes.Assembly.fa'	Pseudomonas amygdali CFBP 3205	68	[64.1 - 71.7]	37.3	[34.8 - 39.8]	60.8	[57.6 - 64.0]	0.99
'PS303SPAdes.Assembly.fa'	Pseudomonas khorasanensis SWRI153	72.9	[68.9 - 76.5]	37.3	[34.9 - 39.8]	64.5	[61.2 - 67.7]	0.13
'PS906SPAdes.Assembly.fa'	Pseudomonas amygdali CFBP 3205	66.1	[62.3 - 69.8]	37.2	[34.7 - 39.7]	59.3	[56.1 - 62.5]	0.9
'JEA2059 SPAdes.Assembly.fa'	Pseudomonas amygdali CFBP 3205	65.9	[62.1 - 69.5]	37.2	[34.7 - 39.7]	59.2	[55.9 - 62.3]	0.94
'PS926SPAdes.Assembly.fa'	Pseudomonas amygdali CFBP 3205	65.4	[61.6 - 69.0]	37.2	[34.7 - 39.7]	58.8	[55.5 - 61.9]	0.97
'PS631SPAdes.Assembly.fa'	Pseudomonas amygdali CFBP 3205	62.2	[58.4 - 65.7]	37.2	[34.7 - 39.7]	56.3	[53.1 - 59.4]	0.63
'PS693SPAdes.Assembly.fa'	Pseudomonas amygdali CFBP 3205	65.7	[61.9 - 69.3]	37.2	[34.7 - 39.7]	59	[55.8 - 62.2]	0.98
'JEA2057 SPAdes.Assembly.fa'	Pseudomonas amygdali CFBP 3205	65.7	[61.9 - 69.3]	37.2	[34.7 - 39.7]	59	[55.8 - 62.2]	0.98
'PS807SPAdes.Assembly.fa'	Pseudomonas amygdali CFBP 3205	29.4	[26.0 - 33.0]	37.2	[34.8 - 39.7]	29.3	[26.4 - 32.4]	0.25
'PS632SPAdes.Assembly.fa'	Pseudomonas amygdali CFBP 3205	65.8	[62.0 - 69.4]	37.2	[34.7 - 39.7]	59.1	[55.8 - 62.2]	0.97
'PS797SPAdes.Assembly.fa'	Pseudomonas amygdali CFBP 3205	65.8	[61.9 - 69.4]	37.2	[34.7 - 39.7]	59.1	[55.8 - 62.2]	0.91
'JEA2159 SPAdes.Assembly.fa'	Pseudomonas amygdali CFBP 3205	65.2	[61.4 - 68.9]	37.2	[34.8 - 39.7]	58.7	[55.5 - 61.8]	0.91
'JEA288 SPAdes.Assembly.fa'	Pseudomonas amygdali CFBP 3205	65.9	[62.1 - 69.6]	37.2	[34.7 - 39.7]	59.2	[56.0 - 62.4]	0.92
'JEA2157 SPAdes.Assembly.fa'	Pseudomonas amygdali CFBP 3205	62.5	[58.8 - 66.1]	37.2	[34.7 - 39.7]	56.6	[53.4 - 59.7]	0.67
'PS685SPAdes.Assembly.fa'	Pseudomonas amygdali CFBP 3205	65.1	[61.3 - 68.7]	37.2	[34.7 - 39.7]	58.5	[55.3 - 61.7]	0.91
'JEA2056 SPAdes.Assembly.fa'	Pseudomonas amygdali CFBP 3205	64.8	[61.0 - 68.4]	37.2	[34.8 - 39.7]	58.3	[55.1 - 61.5]	0.86
'PS914SPAdes.Assembly.fa'	Pseudomonas amygdali CFBP 3205	65.9	[62.0 - 69.5]	37.2	[34.7 - 39.7]	59.1	[55.9 - 62.3]	0.94
'PS626SPAdes.Assembly.fa'	Pseudomonas amygdali CFBP 3205	65.4	[61.6 - 69.0]	37.2	[34.7 - 39.7]	58.8	[55.5 - 61.9]	0.94
'JEA2159 SPAdes.Assembly.fa'	Pseudomonas savastanoi ICMP 4352	65.5	[61.6 - 69.1]	37.1	[34.6 - 39.6]	58.8	[55.6 - 61.9]	1.21
'JEA2056 SPAdes.Assembly.fa'	Pseudomonas savastanoi ICMP 4352	64.9	[61.1 - 68.5]	37.1	[34.6 - 39.6]	58.4	[55.2 - 61.5]	1.16
'PS631SPAdes.Assembly.fa'	Pseudomonas savastanoi ICMP 4352	61.9	[58.2 - 65.5]	37.1	[34.7 - 39.6]	56.1	[52.9 - 59.2]	0.92
'JEA2157 SPAdes.Assembly.fa'	Pseudomonas savastanoi ICMP 4352	62.2	[58.5 - 65.8]	37.1	[34.7 - 39.7]	56.4	[53.2 - 59.5]	0.97
'PS906SPAdes.Assembly.fa'	Pseudomonas savastanoi ICMP 4352	66.1	[62.2 - 69.7]	37.1	[34.6 - 39.6]	59.3	[56.0 - 62.4]	1.19
'PS626SPAdes.Assembly.fa'	Pseudomonas savastanoi ICMP 4352	65.1	[61.3 - 68.8]	37.1	[34.7 - 39.6]	58.6	[55.3 - 61.7]	1.24
'PS693SPAdes.Assembly.fa'	Pseudomonas savastanoi ICMP 4352	65.3	[61.5 - 68.9]	37.1	[34.7 - 39.6]	58.7	[55.4 - 61.8]	1.27
'PS914SPAdes.Assembly.fa'	Pseudomonas savastanoi ICMP 4352	65.9	[62.1 - 69.6]	37.1	[34.6 - 39.6]	59.1	[55.9 - 62.3]	1.24
'PS797SPAdes.Assembly.fa'	Pseudomonas savastanoi ICMP 4352	65.8	[62.0 - 69.5]	37.1	[34.6 - 39.6]	59.1	[55.8 - 62.2]	1.21
'JEA2059 SPAdes.Assembly.fa'	Pseudomonas savastanoi ICMP 4352	65.4	[61.6 - 69.0]	37.1	[34.7 - 39.7]	58.8	[55.6 - 61.9]	1.23
'PS632SPAdes.Assembly.fa'	Pseudomonas savastanoi ICMP 4352	65.4	[61.6 - 69.0]	37.1	[34.7 - 39.6]	58.8	[55.5 - 61.9]	1.27
'JEA2160 SPAdes.Assembly.fa'	Pseudomonas savastanoi ICMP 4352	66.1	[62.3 - 69.7]	37.1	[34.7 - 39.7]	59.3	[56.1 - 62.5]	1.28
'PS685SPAdes.Assembly.fa'	Pseudomonas savastanoi ICMP 4352	64.7	[60.9 - 68.3]	37.1	[34.7 - 39.6]	58.2	[55.0 - 61.4]	1.2
'PS926SPAdes.Assembly.fa'	Pseudomonas savastanoi ICMP 4352	65.1	[61.3 - 68.8]	37.1	[34.7 - 39.6]	58.6	[55.3 - 61.7]	1.27
'JEA2057 SPAdes.Assembly.fa'	Pseudomonas savastanoi ICMP 4352	65.5	[61.7 - 69.1]	37.1	[34.7 - 39.6]	58.8	[55.6 - 62.0]	1.27
'PS807SPAdes.Assembly.fa'	Pseudomonas savastanoi ICMP 4352	29.6	[26.2 - 33.2]	37	[34.6 - 39.6]	29.4	[26.5 - 32.5]	0.55
'JEA288 SPAdes.Assembly.fa'	Pseudomonas savastanoi ICMP 4352	65	[61.2 - 68.6]	37	[34.6 - 39.6]	58.4	[55.2 - 61.6]	1.21
'PS395SPAdes.Assembly.fa'	Pseudomonas khorasanensis SWRI153	74.2	[70.2 - 77.8]	36.9	[34.5 - 39.5]	65.3	[61.9 - 68.5]	0.24
'PS923SPAdes.Assembly.fa'	Pseudomonas hamedanensis SWRI65	70.1	[66.2 - 73.8]	36.8	[34.3 - 39.3]	62.2	[58.9 - 65.4]	0.05
'PS303SPAdes.Assembly.fa'	Pseudomonas hamedanensis SWRI65	68.7	[64.8 - 72.3]	36.6	[34.2 - 39.1]	61	[57.7 - 64.2]	0.15
'PS1SPAdes.Assembly.fa'	Pseudomonas khorasanensis SWRI153	75	[71.0 - 78.6]	36.2	[33.8 - 38.7]	65.6	[62.2 - 68.8]	0.17
'PS395SPAdes.Assembly.fa'	Pseudomonas hamedanensis SWRI65	70.5	[66.6 - 74.2]	36.1	[33.6 - 38.6]	62.1	[58.8 - 65.3]	0.04
'PS1SPAdes.Assembly.fa'	Pseudomonas hamedanensis SWRI65	69.4	[65.5 - 73.1]	36	[33.5 - 38.5]	61.2	[57.9 - 64.4]	0.11
'PS626SPAdes.Assembly.fa'	Pseudomonas caricapapayae ICMP 2855	64.9	[61.1 - 68.5]	35.3	[32.9 - 37.8]	57.5	[54.3 - 60.7]	0.91
'JEA2057 SPAdes.Assembly.fa'	Pseudomonas caricapapayae ICMP 2855	65.2	[61.4 - 68.8]	35.3	[32.9 - 37.8]	57.8	[54.6 - 60.9]	0.95
'PS693SPAdes.Assembly.fa'	Pseudomonas caricapapayae ICMP 2855	65.1	[61.3 - 68.8]	35.3	[32.9 - 37.8]	57.7	[54.5 - 60.8]	0.94
'PS632SPAdes.Assembly.fa'	Pseudomonas caricapapayae ICMP 2855	65.1	[61.3 - 68.8]	35.3	[32.9 - 37.8]	57.7	[54.5 - 60.8]	0.94
'PS926SPAdes.Assembly.fa'	Pseudomonas caricapapayae ICMP 2855	64.9	[61.1 - 68.6]	35.3	[32.9 - 37.8]	57.6	[54.4 - 60.7]	0.94
'JEA2159 SPAdes.Assembly.fa'	Pseudomonas caricapapayae ICMP 2855	65.7	[61.9 - 69.3]	35.3	[32.8 - 37.8]	58.1	[54.9 - 61.3]	0.88
'PS797SPAdes.Assembly.fa'	Pseudomonas caricapapayae ICMP 2855	65.9	[62.1 - 69.6]	35.3	[32.9 - 37.8]	58.3	[55.1 - 61.4]	0.88
'PS914SPAdes.Assembly.fa'	Pseudomonas caricapapayae ICMP 2855	66	[62.1 - 69.6]	35.3	[32.9 - 37.8]	58.3	[55.1 - 61.5]	0.91
'PS685SPAdes.Assembly.fa'	Pseudomonas caricapapayae ICMP 2855	64.5	[60.7 - 68.1]	35.3	[32.9 - 37.8]	57.2	[54.0 - 60.3]	0.88
'JEA288 SPAdes.Assembly.fa'	Pseudomonas caricapapayae ICMP 2855	64.4	[60.6 - 68.0]	35.3	[32.9 - 37.8]	57.2	[54.0 - 60.3]	0.89
'JEA2157 SPAdes.Assembly.fa'	Pseudomonas caricapapayae ICMP 2855	62	[58.3 - 65.6]	35.3	[32.9 - 37.8]	55.4	[52.2 - 58.5]	0.64
'JEA2056 SPAdes.Assembly.fa'	Pseudomonas caricapapayae ICMP 2855	64.8	[61.0 - 68.5]	35.3	[32.9 - 37.8]	57.5	[54.3 - 60.6]	0.83
'JEA2059 SPAdes.Assembly.fa'	Pseudomonas caricapapayae ICMP 2855	64.7	[60.9 - 68.3]	35.3	[32.9 - 37.8]	57.4	[54.2 - 60.5]	0.9
'PS631SPAdes.Assembly.fa'	Pseudomonas caricapapayae ICMP 2855	61.8	[58.1 - 65.4]	35.3	[32.9 - 37.8]	55.2	[52.1 - 58.3]	0.6
'JEA962 SPAdes.Assembly.fa'	Pseudomonas canadensis 2-92	43.1	[39.7 - 46.5]	35.3	[32.8 - 37.8]	40.7	[37.7 - 43.7]	0.67
'PS906SPAdes.Assembly.fa'	Pseudomonas caricapapayae ICMP 2855	65.6	[61.8 - 69.2]	35.3	[32.9 - 37.8]	58	[54.8 - 61.2]	0.86
'JEA962 SPAdes.Assembly.fa'	Pseudomonas allii MAFF 301514	52.1	[48.6 - 55.6]	35.2	[32.8 - 37.7]	47.8	[44.8 - 50.9]	1.16
'JEA2160 SPAdes.Assembly.fa'	Pseudomonas caricapapayae ICMP 2855	65.4	[61.6 - 69.0]	35.2	[32.7 - 37.7]	57.8	[54.6 - 61.0]	0.96
'PS807SPAdes.Assembly.fa'	Pseudomonas caricapapayae ICMP 2855	28.9	[25.6 - 32.5]	35.2	[32.8 - 37.7]	28.6	[25.7 - 31.7]	0.22
'PS802SPAdes.Assembly.fa'	Pseudomonas caricapapayae ICMP 2855	67.6	[63.7 - 71.3]	35.1	[32.6 - 37.6]	59.4	[56.2 - 62.6]	1.05
'JEA962 SPAdes.Assembly.fa'	Pseudomonas petroselini MAFF 311094	50.1	[46.7 - 53.5]	35.1	[32.7 - 37.6]	46.2	[43.2 - 49.2]	0.36
'PS850SPAdes.Assembly.fa'	Pseudomonas caricapapayae ICMP 2855	67.6	[63.7 - 71.3]	35.1	[32.6 - 37.6]	59.4	[56.2 - 62.6]	1.05
'JEA962 SPAdes.Assembly.fa'	Pseudomonas extremorientalis LMG 19695	54.6	[51.1 - 58.1]	35	[32.6 - 37.5]	49.6	[46.6 - 52.7]	1.21
'JEA962 SPAdes.Assembly.fa'	Pseudomonas marginalis ICMP 3553	52.1	[48.6 - 55.5]	34.9	[32.5 - 37.4]	47.7	[44.7 - 50.7]	0.7
'PS391SPAdes.Assembly.fa'	'PS923SPAdes.Assembly.fa'	62.6	[58.8 - 66.2]	34.9	[32.5 - 37.4]	55.6	[52.5 - 58.7]	0.74
'JEA962 SPAdes.Assembly.fa'	Pseudomonas pergaminensis 1008T	55	[51.5 - 58.5]	34.8	[32.4 - 37.4]	49.9	[46.9 - 53.0]	1.03
'JEA962 SPAdes.Assembly.fa'	Pseudomonas simiae CCUG 50988	54.1	[50.6 - 57.6]	34.8	[32.4 - 37.3]	49.2	[46.2 - 52.2]	0.59
'PS303SPAdes.Assembly.fa'	'PS391SPAdes.Assembly.fa'	61.2	[57.5 - 64.7]	34.8	[32.3 - 37.3]	54.5	[51.4 - 57.6]	0.65
'PS391SPAdes.Assembly.fa'	Pseudomonas atacamensis M7D1	61.5	[57.8 - 65.1]	34.7	[32.3 - 37.2]	54.7	[51.6 - 57.8]	0.68
'JEA962 SPAdes.Assembly.fa'	Pseudomonas marginalis DSM 13124	50.8	[47.3 - 54.2]	34.7	[32.3 - 37.3]	46.6	[43.6 - 49.7]	0.91
'JEA962 SPAdes.Assembly.fa'	Pseudomonas grimontii DSM 17515	51.1	[47.7 - 54.6]	34.7	[32.3 - 37.2]	46.9	[43.9 - 49.9]	0.36
'PS391SPAdes.Assembly.fa'	Pseudomonas iranensis SWRI54	62.7	[59.0 - 66.3]	34.6	[32.1 - 37.1]	55.6	[52.4 - 58.7]	0.7
'PS1SPAdes.Assembly.fa'	Pseudomonas granadensis LMG 27940	71.4	[67.4 - 75.0]	34.6	[32.1 - 37.1]	61.9	[58.6 - 65.1]	0.27
'PS815SPAdes.Assembly.fa'	Pseudomonas capeferrum WCS358	53.8	[50.3 - 57.2]	34.5	[32.0 - 37.0]	48.8	[45.8 - 51.9]	0.17
'PS391SPAdes.Assembly.fa'	Pseudomonas siliginis SWRI31	59.2	[55.6 - 62.8]	34.5	[32.1 - 37.1]	53	[49.9 - 56.1]	0.78
'PS391SPAdes.Assembly.fa'	'PS395SPAdes.Assembly.fa'	62.2	[58.5 - 65.8]	34.5	[32.0 - 37.0]	55.1	[52.0 - 58.2]	0.76
'PS865SPAdes.Assembly.fa'	Pseudomonas capeferrum WCS358	53.8	[50.3 - 57.3]	34.5	[32.0 - 37.0]	48.8	[45.8 - 51.9]	0.15
'PS391SPAdes.Assembly.fa'	Pseudomonas mercuritolerans SAICEUPSM T	62	[58.3 - 65.6]	34.5	[32.1 - 37.0]	55	[51.8 - 58.1]	0.74
'PS855SPAdes.Assembly.fa'	Pseudomonas capeferrum WCS358	53.8	[50.3 - 57.3]	34.5	[32.0 - 37.0]	48.8	[45.8 - 51.9]	0.15
'JEA962 SPAdes.Assembly.fa'	Pseudomonas tritici SWRI145	55.6	[52.0 - 59.1]	34.4	[32.0 - 36.9]	50.2	[47.1 - 53.2]	0.16
'PS391SPAdes.Assembly.fa'	Pseudomonas moraviensis LMG 24280	62.7	[59.0 - 66.3]	34.3	[31.8 - 36.8]	55.4	[52.3 - 58.5]	0.97
'PS923SPAdes.Assembly.fa'	Pseudomonas granadensis LMG 27940	69.3	[65.4 - 72.9]	34.3	[31.9 - 36.8]	60.2	[57.0 - 63.4]	0.22
'JEA962 SPAdes.Assembly.fa'	Pseudomonas cyclaminis MAFF 301449T	53.5	[50.0 - 56.9]	34.3	[31.9 - 36.8]	48.5	[45.5 - 51.6]	0.54
'JEA962 SPAdes.Assembly.fa'	Pseudomonas aylmerensis S1E40	52.6	[49.1 - 56.0]	34.3	[31.8 - 36.8]	47.8	[44.8 - 50.9]	1.93
'PS923SPAdes.Assembly.fa'	Pseudomonas rustica DSM 112348T	54.8	[51.3 - 58.3]	34.3	[31.9 - 36.8]	49.5	[46.5 - 52.6]	1.02
'PS391SPAdes.Assembly.fa'	Pseudomonas triticicola SWRI88	62.6	[58.8 - 66.2]	34.3	[31.8 - 36.8]	55.3	[52.1 - 58.4]	0.79
'JEA962 SPAdes.Assembly.fa'	Pseudomonas lurida LMG 21995	54.9	[51.4 - 58.4]	34.2	[31.7 - 36.7]	49.5	[46.5 - 52.6]	0.89
'PS303SPAdes.Assembly.fa'	Pseudomonas granadensis LMG 27940	68.4	[64.5 - 72.0]	34.2	[31.7 - 36.7]	59.5	[56.3 - 62.7]	0.31
'PS391SPAdes.Assembly.fa'	Pseudomonas rustica DSM 112348T	54.2	[50.7 - 57.7]	34.2	[31.8 - 36.7]	49	[46.0 - 52.1]	0.28
'PS303SPAdes.Assembly.fa'	Pseudomonas rustica DSM 112348T	53.2	[49.7 - 56.7]	34.1	[31.7 - 36.6]	48.2	[45.2 - 51.3]	0.93
'PS391SPAdes.Assembly.fa'	Pseudomonas germanica FIT28	55.5	[52.0 - 59.0]	34	[31.5 - 36.5]	50	[46.9 - 53.0]	0.1
'PS923SPAdes.Assembly.fa'	Pseudomonas tensinigenes ZA 5.3	62.4	[58.7 - 66.0]	34	[31.5 - 36.5]	55.1	[51.9 - 58.2]	0.77
'PS1SPAdes.Assembly.fa'	'PS391SPAdes.Assembly.fa'	63.9	[60.1 - 67.5]	34	[31.6 - 36.6]	56.1	[53.0 - 59.3]	0.69
'PS391SPAdes.Assembly.fa'	Pseudomonas helmanticensis LMG 28168	59.6	[55.9 - 63.1]	34	[31.6 - 36.6]	53	[49.9 - 56.1]	0.04
'PS395SPAdes.Assembly.fa'	Pseudomonas granadensis LMG 27940	68.8	[64.9 - 72.5]	34	[31.5 - 36.5]	59.7	[56.5 - 62.9]	0.2
'PS391SPAdes.Assembly.fa'	Pseudomonas tensinigenes ZA 5.3	60	[56.3 - 63.5]	33.9	[31.4 - 36.4]	53.2	[50.1 - 56.3]	0.02
'PS923SPAdes.Assembly.fa'	Pseudomonas helmanticensis LMG 28168	56.5	[53.0 - 60.0]	33.9	[31.5 - 36.4]	50.6	[47.6 - 53.7]	0.7
'PS923SPAdes.Assembly.fa'	Pseudomonas germanica FIT28	60.9	[57.2 - 64.4]	33.9	[31.5 - 36.4]	53.9	[50.8 - 57.0]	0.85
'PS303SPAdes.Assembly.fa'	Pseudomonas germanica FIT28	59.8	[56.2 - 63.4]	33.8	[31.3 - 36.3]	53	[49.9 - 56.1]	0.75
'PS923SPAdes.Assembly.fa'	Pseudomonas crudilactis UCMA 17988T	59.4	[55.8 - 63.0]	33.8	[31.4 - 36.3]	52.8	[49.7 - 55.8]	0.8
'JEA962 SPAdes.Assembly.fa'	Pseudomonas cedrina subsp. fulgida LMG 21467	44.1	[40.7 - 47.5]	33.8	[31.4 - 36.3]	41.1	[38.1 - 44.1]	0.84
'PS303SPAdes.Assembly.fa'	Pseudomonas tensinigenes ZA 5.3	61.2	[57.5 - 64.7]	33.7	[31.3 - 36.2]	54	[50.9 - 57.1]	0.67
'PS391SPAdes.Assembly.fa'	Pseudomonas crudilactis UCMA 17988T	58.4	[54.7 - 61.9]	33.7	[31.3 - 36.2]	51.9	[48.8 - 55.0]	0.06
'PS855SPAdes.Assembly.fa'	Pseudomonas vlassakiae RW4S2	50.4	[47.0 - 53.9]	33.6	[31.2 - 36.1]	46	[43.0 - 49.0]	0.17
'PS303SPAdes.Assembly.fa'	Pseudomonas crudilactis UCMA 17988T	58.9	[55.2 - 62.4]	33.6	[31.2 - 36.1]	52.3	[49.2 - 55.3]	0.71
'PS865SPAdes.Assembly.fa'	Pseudomonas vlassakiae RW4S2	50.4	[47.0 - 53.8]	33.6	[31.2 - 36.1]	45.9	[42.9 - 49.0]	0.17
'PS815SPAdes.Assembly.fa'	Pseudomonas vlassakiae RW4S2	50.4	[46.9 - 53.8]	33.6	[31.2 - 36.1]	45.9	[42.9 - 48.9]	0.15
'PS395SPAdes.Assembly.fa'	Pseudomonas rustica DSM 112348T	52.6	[49.1 - 56.0]	33.6	[31.2 - 36.1]	47.6	[44.5 - 50.6]	1.04
'PS395SPAdes.Assembly.fa'	Pseudomonas tensinigenes ZA 5.3	62.9	[59.1 - 66.5]	33.6	[31.2 - 36.2]	55.2	[52.1 - 58.3]	0.78
'PS303SPAdes.Assembly.fa'	Pseudomonas helmanticensis LMG 28168	56.3	[52.8 - 59.8]	33.6	[31.1 - 36.1]	50.4	[47.3 - 53.4]	0.61
'PS1SPAdes.Assembly.fa'	Pseudomonas rustica DSM 112348T	53.1	[49.6 - 56.5]	33.6	[31.2 - 36.1]	48	[44.9 - 51.0]	0.97
'JEA962 SPAdes.Assembly.fa'	Pseudomonas cedrina DSM 17516	50.2	[46.7 - 53.6]	33.6	[31.2 - 36.2]	45.8	[42.8 - 48.8]	1
'PS391SPAdes.Assembly.fa'	Pseudomonas hamedanensis SWRI65	60	[56.4 - 63.6]	33.5	[31.1 - 36.0]	53.1	[50.0 - 56.1]	0.8
'PS923SPAdes.Assembly.fa'	Pseudomonas serboccidentalis IT-P374T	58.1	[54.5 - 61.6]	33.5	[31.0 - 36.0]	51.6	[48.5 - 54.7]	0.42
'JEA962 SPAdes.Assembly.fa'	Pseudomonas fildesensis KG01	51.6	[48.2 - 55.1]	33.5	[31.1 - 36.1]	46.8	[43.8 - 49.9]	0.43
'PS923SPAdes.Assembly.fa'	Pseudomonas koreensis LMG 21318	56.9	[53.3 - 60.4]	33.5	[31.1 - 36.0]	50.7	[47.7 - 53.8]	0.6
'JEA962 SPAdes.Assembly.fa'	Pseudomonas azadiae SWRI103	52.8	[49.3 - 56.2]	33.5	[31.0 - 36.0]	47.7	[44.6 - 50.7]	0.98
'JEA962 SPAdes.Assembly.fa'	Pseudomonas costantinii LMG 22119	48.4	[45.0 - 51.8]	33.5	[31.1 - 36.0]	44.4	[41.4 - 47.4]	0.32
'PS395SPAdes.Assembly.fa'	Pseudomonas helmanticensis LMG 28168	56.8	[53.2 - 60.3]	33.4	[31.0 - 35.9]	50.6	[47.6 - 53.7]	0.72
'PS1SPAdes.Assembly.fa'	Pseudomonas tensinigenes ZA 5.3	59.4	[55.7 - 62.9]	33.4	[31.0 - 35.9]	52.6	[49.5 - 55.6]	0.71
'PS303SPAdes.Assembly.fa'	Pseudomonas serboccidentalis IT-P374T	56.5	[52.9 - 60.0]	33.4	[31.0 - 35.9]	50.4	[47.3 - 53.4]	0.52
'JEA962 SPAdes.Assembly.fa'	Pseudomonas veronii DSM 11331	44.1	[40.7 - 47.5]	33.4	[31.0 - 35.9]	40.9	[38.0 - 44.0]	1.01
'PS395SPAdes.Assembly.fa'	Pseudomonas germanica FIT28	60.5	[56.8 - 64.1]	33.4	[31.0 - 35.9]	53.3	[50.2 - 56.4]	0.86
'PS923SPAdes.Assembly.fa'	Pseudomonas koreensis JCM 14769	56.8	[53.2 - 60.3]	33.4	[31.0 - 35.9]	50.6	[47.6 - 53.7]	0.65
'PS1SPAdes.Assembly.fa'	Pseudomonas germanica FIT28	59.3	[55.6 - 62.8]	33.3	[30.9 - 35.9]	52.4	[49.3 - 55.5]	0.79
'PS395SPAdes.Assembly.fa'	Pseudomonas crudilactis UCMA 17988T	60.1	[56.4 - 63.6]	33.3	[30.9 - 35.8]	53	[49.9 - 56.1]	0.82
'JEA962 SPAdes.Assembly.fa'	Pseudomonas sivasensis P7	54.7	[51.2 - 58.2]	33.2	[30.8 - 35.7]	49	[46.0 - 52.1]	0.22
'JEA962 SPAdes.Assembly.fa'	Pseudomonas asgharzadehiana SWRI132	51.7	[48.3 - 55.2]	33.2	[30.8 - 35.7]	46.8	[43.8 - 49.8]	0.88
'PS825SPAdes.Assembly.fa'	Pseudomonas marginalis DSM 13124	45.4	[42.1 - 48.9]	33.2	[30.8 - 35.7]	42	[39.0 - 45.0]	0.29
'PS1SPAdes.Assembly.fa'	Pseudomonas helmanticensis LMG 28168	56.8	[53.2 - 60.3]	33.2	[30.8 - 35.7]	50.5	[47.5 - 53.6]	0.64
'JEA962 SPAdes.Assembly.fa'	Pseudomonas salomonii LMG 22120	46	[42.6 - 49.4]	33.1	[30.7 - 35.6]	42.3	[39.4 - 45.4]	0.1
'PS1SPAdes.Assembly.fa'	Pseudomonas crudilactis UCMA 17988T	59.3	[55.7 - 62.9]	33.1	[30.7 - 35.7]	52.4	[49.3 - 55.5]	0.75
'PS303SPAdes.Assembly.fa'	Pseudomonas koreensis JCM 14769	56.4	[52.8 - 59.9]	33.1	[30.7 - 35.6]	50.2	[47.1 - 53.3]	0.74
'PS303SPAdes.Assembly.fa'	Pseudomonas koreensis LMG 21318	56.4	[52.9 - 59.9]	33.1	[30.7 - 35.7]	50.2	[47.2 - 53.3]	0.69
'PS825SPAdes.Assembly.fa'	Pseudomonas grimontii DSM 17515	44.8	[41.5 - 48.3]	33.1	[30.6 - 35.6]	41.4	[38.5 - 44.5]	0.85
'PS391SPAdes.Assembly.fa'	Pseudomonas granadensis LMG 27940	63	[59.3 - 66.6]	33.1	[30.7 - 35.6]	55	[51.9 - 58.1]	0.96
'PS825SPAdes.Assembly.fa'	Pseudomonas fildesensis KG01	49.4	[46.0 - 52.8]	33	[30.6 - 35.5]	44.9	[41.9 - 47.9]	0.78
'PS855SPAdes.Assembly.fa'	Pseudomonas plecoglossicida DSM 15088	48.5	[45.1 - 52.0]	33	[30.6 - 35.5]	44.3	[41.3 - 47.3]	0.15
'PS815SPAdes.Assembly.fa'	Pseudomonas plecoglossicida DSM 15088	48.5	[45.1 - 51.9]	33	[30.6 - 35.5]	44.3	[41.3 - 47.3]	0.14
'PS865SPAdes.Assembly.fa'	Pseudomonas plecoglossicida DSM 15088	48.5	[45.1 - 51.9]	33	[30.6 - 35.5]	44.3	[41.3 - 47.3]	0.15
'JEA314 SPAdes.Assembly.fa'	Pseudomonas marginalis DSM 13124	53.3	[49.8 - 56.7]	33	[30.5 - 35.5]	47.8	[44.8 - 50.9]	0.58
'JEA314 SPAdes.Assembly.fa'	Pseudomonas veronii DSM 11331	50.7	[47.2 - 54.1]	33	[30.5 - 35.5]	45.9	[42.9 - 48.9]	0.67
'PS395SPAdes.Assembly.fa'	Pseudomonas koreensis LMG 21318	57.6	[54.0 - 61.2]	32.9	[30.5 - 35.4]	51	[48.0 - 54.1]	0.58
'PS825SPAdes.Assembly.fa'	Pseudomonas cedrina subsp. fulgida LMG 21467	45.5	[42.1 - 48.9]	32.9	[30.4 - 35.4]	41.9	[38.9 - 44.9]	0.36
'PS395SPAdes.Assembly.fa'	Pseudomonas koreensis JCM 14769	57.5	[53.9 - 61.0]	32.8	[30.4 - 35.4]	50.9	[47.8 - 54.0]	0.63
'PS825SPAdes.Assembly.fa'	Pseudomonas cyclaminis MAFF 301449T	46.4	[43.0 - 49.8]	32.8	[30.3 - 35.3]	42.6	[39.6 - 45.6]	0.66
'PS825SPAdes.Assembly.fa'	Pseudomonas aylmerensis S1E40	45.9	[42.5 - 49.3]	32.8	[30.4 - 35.3]	42.1	[39.2 - 45.2]	0.72
'PS391SPAdes.Assembly.fa'	Pseudomonas khorasanensis SWRI153	64.7	[60.9 - 68.3]	32.7	[30.3 - 35.2]	56	[52.9 - 59.2]	0.52
'PS903SPAdes.Assembly.fa'	Pseudomonas asturiensis LMG 26898	61	[57.3 - 64.6]	32.7	[30.3 - 35.2]	53.4	[50.3 - 56.5]	0.16
'PS668SPAdes.Assembly.fa'	Pseudomonas asturiensis LMG 26898	60.6	[56.9 - 64.1]	32.7	[30.3 - 35.2]	53.1	[50.0 - 56.2]	0.2
'JEA314 SPAdes.Assembly.fa'	Pseudomonas grimontii DSM 17515	54.6	[51.0 - 58.0]	32.7	[30.2 - 35.2]	48.7	[45.6 - 51.7]	0.02
'PS825SPAdes.Assembly.fa'	Pseudomonas allii MAFF 301514	46.1	[42.8 - 49.6]	32.7	[30.3 - 35.2]	42.3	[39.3 - 45.4]	0.05
'JEA962 SPAdes.Assembly.fa'	Pseudomonas antarctica LMG 22709	46.5	[43.1 - 49.9]	32.7	[30.3 - 35.3]	42.6	[39.6 - 45.6]	0.19
'PS125SPAdes.Assembly.fa'	Pseudomonas asturiensis LMG 26898	62	[58.3 - 65.6]	32.7	[30.3 - 35.2]	54.1	[51.0 - 57.2]	0.23
'PS395SPAdes.Assembly.fa'	Pseudomonas serboccidentalis IT-P374T	57.7	[54.1 - 61.3]	32.7	[30.3 - 35.2]	51	[48.0 - 54.1]	0.41
'PS648SPAdes.Assembly.fa'	Pseudomonas asturiensis LMG 26898	61.4	[57.7 - 65.0]	32.7	[30.3 - 35.2]	53.7	[50.6 - 56.8]	0.11
'PS1SPAdes.Assembly.fa'	Pseudomonas koreensis LMG 21318	58.4	[54.8 - 62.0]	32.7	[30.3 - 35.2]	51.5	[48.4 - 54.6]	0.65
'PS648SPAdes.Assembly.fa'	Pseudomonas triticifolii DOAB 1067	62.7	[59.0 - 66.3]	32.6	[30.1 - 35.1]	54.5	[51.4 - 57.6]	0.04
'PS1SPAdes.Assembly.fa'	Pseudomonas serboccidentalis IT-P374T	59.2	[55.6 - 62.7]	32.6	[30.2 - 35.1]	52	[49.0 - 55.1]	0.48
'PS1SPAdes.Assembly.fa'	Pseudomonas koreensis JCM 14769	58.1	[54.5 - 61.7]	32.6	[30.2 - 35.1]	51.3	[48.2 - 54.3]	0.7
'PS825SPAdes.Assembly.fa'	Pseudomonas marginalis ICMP 3553	49.1	[45.7 - 52.6]	32.6	[30.2 - 35.1]	44.6	[41.6 - 47.6]	0.51
'PS825SPAdes.Assembly.fa'	Pseudomonas petroselini MAFF 311094	46.6	[43.2 - 50.0]	32.6	[30.1 - 35.1]	42.6	[39.6 - 45.6]	0.85
'PS903SPAdes.Assembly.fa'	Pseudomonas triticifolii DOAB 1067	62.3	[58.6 - 65.9]	32.6	[30.2 - 35.1]	54.2	[51.1 - 57.3]	0
'PS807SPAdes.Assembly.fa'	Pseudomonas avellanae BPIC 631	23.7	[20.4 - 27.3]	32.6	[30.2 - 35.1]	23.6	[20.8 - 26.7]	0.17
'PS825SPAdes.Assembly.fa'	Pseudomonas pergaminensis 1008T	48.4	[45.0 - 51.8]	32.5	[30.1 - 35.0]	44	[41.0 - 47.0]	0.18
'PS668SPAdes.Assembly.fa'	Pseudomonas triticifolii DOAB 1067	62.6	[58.8 - 66.2]	32.5	[30.1 - 35.0]	54.4	[51.3 - 57.5]	0.05
'PS125SPAdes.Assembly.fa'	Pseudomonas triticifolii DOAB 1067	64.7	[60.9 - 68.3]	32.5	[30.1 - 35.0]	55.9	[52.8 - 59.0]	0.08
'JEA314 SPAdes.Assembly.fa'	Pseudomonas aylmerensis S1E40	50.8	[47.3 - 54.2]	32.4	[29.9 - 34.9]	45.7	[42.7 - 48.7]	1.59
'PS923SPAdes.Assembly.fa'	Pseudomonas fitomaticsae FIT81	53	[49.5 - 56.4]	32.4	[30.0 - 34.9]	47.4	[44.4 - 50.4]	0.66
'PS825SPAdes.Assembly.fa'	Pseudomonas extremorientalis LMG 19695	50.7	[47.3 - 54.2]	32.4	[29.9 - 34.9]	45.7	[42.7 - 48.7]	0.01
'PS631SPAdes.Assembly.fa'	Pseudomonas avellanae BPIC 631	45.6	[42.2 - 49.0]	32.4	[29.9 - 34.9]	41.8	[38.8 - 44.8]	0.21
'PS685SPAdes.Assembly.fa'	Pseudomonas avellanae BPIC 631	47.2	[43.8 - 50.6]	32.4	[29.9 - 34.9]	43	[40.0 - 46.0]	0.49
'JEA2057 SPAdes.Assembly.fa'	Pseudomonas avellanae BPIC 631	47.4	[44.0 - 50.9]	32.4	[29.9 - 34.9]	43.2	[40.2 - 46.2]	0.56
'JEA288 SPAdes.Assembly.fa'	Pseudomonas avellanae BPIC 631	46.4	[43.0 - 49.8]	32.4	[30.0 - 34.9]	42.4	[39.4 - 45.4]	0.5
'PS797SPAdes.Assembly.fa'	Pseudomonas avellanae BPIC 631	47.8	[44.4 - 51.2]	32.4	[30.0 - 34.9]	43.5	[40.5 - 46.5]	0.49
'PS825SPAdes.Assembly.fa'	Pseudomonas orientalis DSM 17489	52.2	[48.8 - 55.7]	32.4	[30.0 - 34.9]	46.8	[43.8 - 49.9]	0.41
'PS926SPAdes.Assembly.fa'	Pseudomonas avellanae BPIC 631	47.4	[44.0 - 50.9]	32.4	[30.0 - 34.9]	43.2	[40.2 - 46.2]	0.55
'PS825SPAdes.Assembly.fa'	Pseudomonas azadiae SWRI103	51.3	[47.8 - 54.7]	32.4	[30.0 - 34.9]	46.1	[43.1 - 49.2]	0.23
'PS825SPAdes.Assembly.fa'	Pseudomonas veronii DSM 11331	43.3	[39.9 - 46.7]	32.4	[30.0 - 34.9]	40.1	[37.1 - 43.1]	0.2
'JEA2159 SPAdes.Assembly.fa'	Pseudomonas avellanae BPIC 631	47.7	[44.2 - 51.1]	32.4	[30.0 - 34.9]	43.4	[40.4 - 46.4]	0.49
'JEA2157 SPAdes.Assembly.fa'	Pseudomonas avellanae BPIC 631	45.6	[42.3 - 49.1]	32.4	[29.9 - 34.9]	41.8	[38.9 - 44.9]	0.25
'PS626SPAdes.Assembly.fa'	Pseudomonas avellanae BPIC 631	47.6	[44.2 - 51.0]	32.4	[30.0 - 34.9]	43.3	[40.3 - 46.3]	0.52
'JEA2056 SPAdes.Assembly.fa'	Pseudomonas avellanae BPIC 631	47	[43.6 - 50.4]	32.4	[29.9 - 34.9]	42.9	[39.9 - 45.9]	0.44
'PS693SPAdes.Assembly.fa'	Pseudomonas avellanae BPIC 631	47.5	[44.1 - 50.9]	32.4	[30.0 - 34.9]	43.3	[40.3 - 46.3]	0.56
'PS303SPAdes.Assembly.fa'	Pseudomonas fitomaticsae FIT81	51.5	[48.0 - 54.9]	32.3	[29.9 - 34.8]	46.2	[43.2 - 49.3]	0.75
'PS632SPAdes.Assembly.fa'	Pseudomonas avellanae BPIC 631	47.4	[44.0 - 50.8]	32.3	[29.9 - 34.9]	43.2	[40.2 - 46.2]	0.55
'JEA2160 SPAdes.Assembly.fa'	Pseudomonas avellanae BPIC 631	46.9	[43.5 - 50.3]	32.3	[29.9 - 34.8]	42.7	[39.8 - 45.8]	0.57
'PS391SPAdes.Assembly.fa'	Pseudomonas serboccidentalis IT-P374T	58.2	[54.6 - 61.7]	32.3	[29.8 - 34.8]	51.1	[48.1 - 54.2]	1.17
'PS906SPAdes.Assembly.fa'	Pseudomonas avellanae BPIC 631	47.6	[44.2 - 51.0]	32.3	[29.9 - 34.9]	43.3	[40.3 - 46.4]	0.48
'PS825SPAdes.Assembly.fa'	Pseudomonas asgharzadehiana SWRI132	51.2	[47.7 - 54.6]	32.3	[29.9 - 34.8]	46	[43.0 - 49.0]	0.33
'PS391SPAdes.Assembly.fa'	Pseudomonas koreensis LMG 21318	56.8	[53.2 - 60.3]	32.3	[29.9 - 34.8]	50.2	[47.1 - 53.2]	1.34
'JEA2059 SPAdes.Assembly.fa'	Pseudomonas avellanae BPIC 631	47.4	[44.0 - 50.8]	32.3	[29.9 - 34.9]	43.1	[40.2 - 46.2]	0.51
'PS391SPAdes.Assembly.fa'	Pseudomonas koreensis JCM 14769	57	[53.5 - 60.5]	32.3	[29.9 - 34.9]	50.3	[47.3 - 53.4]	1.39
'PS914SPAdes.Assembly.fa'	Pseudomonas avellanae BPIC 631	47.6	[44.2 - 51.1]	32.3	[29.9 - 34.8]	43.3	[40.4 - 46.4]	0.52
'PS923SPAdes.Assembly.fa'	Pseudomonas kribbensis KCTC 32541T	51.7	[48.2 - 55.1]	32.2	[29.7 - 34.7]	46.3	[43.3 - 49.3]	0.61
'PS923SPAdes.Assembly.fa'	Pseudomonas glycinae MS586	54.6	[51.1 - 58.1]	32.2	[29.8 - 34.7]	48.5	[45.5 - 51.5]	0.54
'JEA314 SPAdes.Assembly.fa'	Pseudomonas allii MAFF 301514	52	[48.6 - 55.5]	32.2	[29.8 - 34.7]	46.6	[43.6 - 49.6]	0.82
'JEA314 SPAdes.Assembly.fa'	Pseudomonas cyclaminis MAFF 301449T	52.8	[49.3 - 56.2]	32.2	[29.8 - 34.7]	47.1	[44.1 - 50.2]	0.2
'PS825SPAdes.Assembly.fa'	Pseudomonas salomonii LMG 22120	45.8	[42.4 - 49.2]	32.2	[29.8 - 34.7]	41.9	[38.9 - 44.9]	1.11
'PS807SPAdes.Assembly.fa'	Pseudomonas avellanae JCM 11937	26	[22.7 - 29.7]	32.2	[29.8 - 34.7]	25.7	[22.8 - 28.8]	0.02
'PS303SPAdes.Assembly.fa'	Pseudomonas allokribbensis LMG31525T	49.1	[45.6 - 52.5]	32.2	[29.7 - 34.7]	44.4	[41.4 - 47.4]	0.49
'PS825SPAdes.Assembly.fa'	Pseudomonas cedrina DSM 17516	48.1	[44.7 - 51.6]	32.2	[29.8 - 34.7]	43.7	[40.7 - 46.7]	0.21
'PS825SPAdes.Assembly.fa'	Pseudomonas canadensis 2-92	40.5	[37.1 - 43.9]	32.1	[29.7 - 34.6]	37.7	[34.8 - 40.8]	0.54
'PS802SPAdes.Assembly.fa'	Pseudomonas avellanae BPIC 631	49.7	[46.2 - 53.1]	32.1	[29.7 - 34.6]	44.8	[41.8 - 47.8]	0.66
'PS850SPAdes.Assembly.fa'	Pseudomonas avellanae BPIC 631	49.7	[46.3 - 53.1]	32.1	[29.7 - 34.6]	44.8	[41.8 - 47.8]	0.66
'JEA314 SPAdes.Assembly.fa'	Pseudomonas extremorientalis LMG 19695	55.3	[51.8 - 58.8]	32.1	[29.7 - 34.6]	49	[46.0 - 52.0]	0.88
'PS395SPAdes.Assembly.fa'	Pseudomonas fitomaticsae FIT81	53.3	[49.8 - 56.7]	32.1	[29.7 - 34.6]	47.5	[44.4 - 50.5]	0.64
'PS923SPAdes.Assembly.fa'	Pseudomonas allokribbensis LMG31525T	50.4	[46.9 - 53.8]	32.1	[29.7 - 34.6]	45.3	[42.3 - 48.4]	0.4
'JEA314 SPAdes.Assembly.fa'	Pseudomonas asgharzadehiana SWRI132	57.7	[54.1 - 61.2]	32.1	[29.7 - 34.6]	50.7	[47.7 - 53.8]	0.54
'JEA962 SPAdes.Assembly.fa'	Pseudomonas orientalis DSM 17489	47.3	[43.9 - 50.7]	32.1	[29.7 - 34.6]	43	[40.0 - 46.0]	0.8
'JEA962 SPAdes.Assembly.fa'	Pseudomonas synxantha DSM 18928	45	[41.7 - 48.5]	32.1	[29.7 - 34.6]	41.3	[38.3 - 44.3]	0.05
'JEA962 SPAdes.Assembly.fa'	Pseudomonas trivialis LMG 21464	43.9	[40.5 - 47.3]	32.1	[29.7 - 34.6]	40.4	[37.4 - 43.4]	1.22
'JEA314 SPAdes.Assembly.fa'	Pseudomonas petroselini MAFF 311094	52.8	[49.3 - 56.2]	32.1	[29.7 - 34.6]	47.1	[44.1 - 50.1]	0.02
'JEA314 SPAdes.Assembly.fa'	Pseudomonas pergaminensis 1008T	52.6	[49.1 - 56.1]	32.1	[29.7 - 34.6]	47	[44.0 - 50.0]	0.69
'PS923SPAdes.Assembly.fa'	Pseudomonas gozinkensis LMG 31526	53.6	[50.1 - 57.0]	32.1	[29.6 - 34.6]	47.7	[44.6 - 50.7]	0.37
'JEA314 SPAdes.Assembly.fa'	Pseudomonas cedrina subsp. fulgida LMG 21467	44.3	[40.9 - 47.7]	32	[29.6 - 34.5]	40.7	[37.7 - 43.7]	0.51
'PS825SPAdes.Assembly.fa'	Pseudomonas tritici SWRI145	48.9	[45.5 - 52.3]	32	[29.6 - 34.5]	44.2	[41.2 - 47.2]	1.05
'PS825SPAdes.Assembly.fa'	Pseudomonas lurida LMG 21995	50.5	[47.1 - 54.0]	32	[29.6 - 34.5]	45.4	[42.4 - 48.4]	0.31
'PS825SPAdes.Assembly.fa'	Pseudomonas simiae CCUG 50988	48.7	[45.3 - 52.1]	32	[29.6 - 34.5]	44	[41.1 - 47.1]	0.62
'PS303SPAdes.Assembly.fa'	Pseudomonas gozinkensis LMG 31526	52.4	[48.9 - 55.9]	32	[29.6 - 34.5]	46.8	[43.8 - 49.8]	0.46
'PS643SPAdes.Assembly.fa'	'PS754SPAdes.Assembly.fa'	56.4	[52.9 - 59.9]	31.9	[29.5 - 34.4]	49.7	[46.6 - 52.7]	0.16
'JEA314 SPAdes.Assembly.fa'	Pseudomonas marginalis ICMP 3553	53.7	[50.2 - 57.2]	31.9	[29.5 - 34.4]	47.7	[44.7 - 50.8]	0.36
'PS303SPAdes.Assembly.fa'	Pseudomonas kribbensis KCTC 32541T	51.6	[48.1 - 55.1]	31.9	[29.4 - 34.4]	46.1	[43.1 - 49.2]	0.7
'JEA314 SPAdes.Assembly.fa'	Pseudomonas fildesensis KG01	55	[51.5 - 58.5]	31.8	[29.4 - 34.3]	48.6	[45.6 - 51.7]	0.09
'JEA2159 SPAdes.Assembly.fa'	Pseudomonas avellanae JCM 11937	57.6	[54.0 - 61.2]	31.8	[29.4 - 34.3]	50.5	[47.4 - 53.6]	0.63
'PS303SPAdes.Assembly.fa'	Pseudomonas glycinae MS586	54.5	[51.0 - 58.0]	31.8	[29.4 - 34.3]	48.3	[45.3 - 51.3]	0.63
'PS626SPAdes.Assembly.fa'	Pseudomonas avellanae JCM 11937	57.4	[53.9 - 61.0]	31.8	[29.3 - 34.3]	50.4	[47.3 - 53.4]	0.67
'PS797SPAdes.Assembly.fa'	Pseudomonas avellanae JCM 11937	57.8	[54.2 - 61.4]	31.8	[29.4 - 34.3]	50.6	[47.6 - 53.7]	0.63
'PS395SPAdes.Assembly.fa'	Pseudomonas allokribbensis LMG31525T	51.4	[47.9 - 54.8]	31.8	[29.4 - 34.3]	45.9	[42.9 - 49.0]	0.38
'PS643SPAdes.Assembly.fa'	'PS677SPAdes.Assembly.fa'	58	[54.3 - 61.5]	31.8	[29.4 - 34.3]	50.7	[47.7 - 53.8]	0.14
'PS1SPAdes.Assembly.fa'	Pseudomonas fitomaticsae FIT81	53.1	[49.6 - 56.6]	31.7	[29.3 - 34.2]	47.2	[44.2 - 50.2]	0.71
'JEA2157 SPAdes.Assembly.fa'	Pseudomonas avellanae JCM 11937	54.7	[51.2 - 58.2]	31.7	[29.3 - 34.2]	48.3	[45.3 - 51.4]	0.39
'PS395SPAdes.Assembly.fa'	Pseudomonas kribbensis KCTC 32541T	52.7	[49.2 - 56.2]	31.7	[29.3 - 34.2]	46.9	[43.9 - 49.9]	0.59
'PS926SPAdes.Assembly.fa'	Pseudomonas avellanae JCM 11937	57.3	[53.7 - 60.8]	31.7	[29.3 - 34.2]	50.2	[47.2 - 53.3]	0.7
'PS693SPAdes.Assembly.fa'	Pseudomonas avellanae JCM 11937	57.4	[53.8 - 60.9]	31.7	[29.3 - 34.2]	50.3	[47.3 - 53.4]	0.7
'JEA2059 SPAdes.Assembly.fa'	Pseudomonas avellanae JCM 11937	57.2	[53.6 - 60.7]	31.7	[29.3 - 34.2]	50.1	[47.1 - 53.2]	0.66
'JEA314 SPAdes.Assembly.fa'	Pseudomonas lurida LMG 21995	53.7	[50.2 - 57.2]	31.7	[29.3 - 34.2]	47.6	[44.6 - 50.7]	0.55
'PS685SPAdes.Assembly.fa'	Pseudomonas avellanae JCM 11937	56.8	[53.2 - 60.3]	31.7	[29.3 - 34.2]	49.9	[46.8 - 52.9]	0.63
'PS395SPAdes.Assembly.fa'	Pseudomonas glycinae MS586	56.6	[53.0 - 60.1]	31.7	[29.3 - 34.3]	49.7	[46.7 - 52.8]	0.52
'JEA288 SPAdes.Assembly.fa'	Pseudomonas avellanae JCM 11937	56.1	[52.5 - 59.5]	31.7	[29.3 - 34.2]	49.3	[46.3 - 52.4]	0.64
'PS632SPAdes.Assembly.fa'	Pseudomonas avellanae JCM 11937	57.3	[53.7 - 60.8]	31.7	[29.3 - 34.2]	50.2	[47.1 - 53.2]	0.7
'JEA2057 SPAdes.Assembly.fa'	Pseudomonas avellanae JCM 11937	57.3	[53.7 - 60.8]	31.7	[29.3 - 34.2]	50.2	[47.2 - 53.3]	0.7
'JEA314 SPAdes.Assembly.fa'	Pseudomonas cedrina DSM 17516	50.6	[47.2 - 54.1]	31.7	[29.3 - 34.2]	45.4	[42.4 - 48.4]	0.66
'JEA962 SPAdes.Assembly.fa'	Pseudomonas poae LMG 21465	43.3	[39.9 - 46.7]	31.7	[29.3 - 34.2]	39.8	[36.8 - 42.8]	0.69
'PS914SPAdes.Assembly.fa'	Pseudomonas avellanae JCM 11937	57.5	[53.9 - 61.0]	31.7	[29.3 - 34.2]	50.4	[47.3 - 53.4]	0.66
'PS631SPAdes.Assembly.fa'	Pseudomonas avellanae JCM 11937	54.6	[51.1 - 58.1]	31.7	[29.3 - 34.2]	48.3	[45.2 - 51.3]	0.35
'PS825SPAdes.Assembly.fa'	Pseudomonas synxantha DSM 18928	43.9	[40.5 - 47.3]	31.7	[29.3 - 34.2]	40.3	[37.3 - 43.3]	1.26
'PS825SPAdes.Assembly.fa'	Pseudomonas sivasensis P7	48.7	[45.3 - 52.2]	31.7	[29.3 - 34.3]	44	[41.0 - 47.0]	1.43
'JEA2056 SPAdes.Assembly.fa'	Pseudomonas avellanae JCM 11937	56.7	[53.1 - 60.2]	31.7	[29.3 - 34.2]	49.8	[46.8 - 52.9]	0.58
'JEA314 SPAdes.Assembly.fa'	Pseudomonas canadensis 2-92	43	[39.6 - 46.4]	31.7	[29.3 - 34.2]	39.6	[36.6 - 42.6]	0.33
'PS825SPAdes.Assembly.fa'	Pseudomonas kairouanensis KC12T	44.5	[41.1 - 47.9]	31.7	[29.3 - 34.2]	40.7	[37.8 - 43.8]	0.54
'PS906SPAdes.Assembly.fa'	Pseudomonas avellanae JCM 11937	57.5	[53.9 - 61.0]	31.7	[29.3 - 34.2]	50.4	[47.3 - 53.4]	0.62
'JEA962 SPAdes.Assembly.fa'	'PS825SPAdes.Assembly.fa'	45.5	[42.1 - 48.9]	31.6	[29.2 - 34.1]	41.5	[38.5 - 44.5]	1.21
'PS825SPAdes.Assembly.fa'	Pseudomonas cremoris WS 5106T	44.1	[40.7 - 47.5]	31.6	[29.2 - 34.1]	40.4	[37.4 - 43.4]	0.87
'JEA962 SPAdes.Assembly.fa'	Pseudomonas kitaguniensis MAFF 212408T	43	[39.6 - 46.4]	31.6	[29.2 - 34.1]	39.5	[36.5 - 42.5]	0.23
'JEA314 SPAdes.Assembly.fa'	Pseudomonas sivasensis P7	54.6	[51.1 - 58.1]	31.6	[29.2 - 34.1]	48.2	[45.2 - 51.3]	0.56
'JEA962 SPAdes.Assembly.fa'	Pseudomonas quebecensis S1Bt42	51.4	[47.9 - 54.8]	31.6	[29.2 - 34.1]	45.9	[42.9 - 48.9]	1.24
'JEA2160 SPAdes.Assembly.fa'	Pseudomonas avellanae JCM 11937	56.7	[53.1 - 60.2]	31.6	[29.2 - 34.1]	49.7	[46.7 - 52.8]	0.71
'JEA314 SPAdes.Assembly.fa'	Pseudomonas azadiae SWRI103	53.6	[50.1 - 57.1]	31.6	[29.2 - 34.1]	47.5	[44.5 - 50.5]	0.64
'PS825SPAdes.Assembly.fa'	Pseudomonas costantinii LMG 22119	44.5	[41.1 - 47.9]	31.6	[29.2 - 34.1]	40.7	[37.8 - 43.8]	1.53
'PS850SPAdes.Assembly.fa'	Pseudomonas avellanae JCM 11937	59.9	[56.3 - 63.5]	31.5	[29.1 - 34.0]	52	[48.9 - 55.1]	0.8
'PS395SPAdes.Assembly.fa'	Pseudomonas gozinkensis LMG 31526	56.1	[52.5 - 59.6]	31.5	[29.1 - 34.0]	49.2	[46.2 - 52.3]	0.35
'JEA314 SPAdes.Assembly.fa'	Pseudomonas synxantha DSM 18928	51.9	[48.5 - 55.4]	31.5	[29.1 - 34.0]	46.2	[43.2 - 49.3]	0.39
'PS802SPAdes.Assembly.fa'	Pseudomonas avellanae JCM 11937	59.9	[56.3 - 63.5]	31.5	[29.1 - 34.0]	52	[48.9 - 55.1]	0.8
'JEA314 SPAdes.Assembly.fa'	Pseudomonas simiae CCUG 50988	55.9	[52.4 - 59.4]	31.5	[29.1 - 34.0]	49.1	[46.1 - 52.2]	0.25
'PS825SPAdes.Assembly.fa'	Pseudomonas nabeulensis E10BT	43.7	[40.4 - 47.2]	31.5	[29.1 - 34.0]	40.1	[37.1 - 43.1]	0.63
'JEA314 SPAdes.Assembly.fa'	Pseudomonas orientalis DSM 17489	51	[47.5 - 54.4]	31.4	[29.0 - 33.9]	45.5	[42.5 - 48.5]	0.46
'JEA314 SPAdes.Assembly.fa'	Pseudomonas cremoris WS 5106T	47.9	[44.5 - 51.3]	31.4	[29.0 - 33.9]	43.2	[40.2 - 46.2]	0
'PS825SPAdes.Assembly.fa'	Pseudomonas antarctica LMG 22709	47.7	[44.3 - 51.2]	31.4	[29.0 - 33.9]	43.1	[40.1 - 46.1]	1.4
'JEA314 SPAdes.Assembly.fa'	Pseudomonas nabeulensis E10BT	46.8	[43.4 - 50.2]	31.4	[29.0 - 33.9]	42.4	[39.4 - 45.4]	0.24
'JEA314 SPAdes.Assembly.fa'	Pseudomonas tritici SWRI145	54.6	[51.1 - 58.1]	31.4	[29.0 - 33.9]	48.1	[45.1 - 51.2]	0.18
'PS903SPAdes.Assembly.fa'	Pseudomonas floridensis GEV388	64.6	[60.8 - 68.2]	31.3	[28.9 - 33.8]	55.1	[52.0 - 58.3]	0.12
'PS825SPAdes.Assembly.fa'	Pseudomonas quebecensis S1Bt42	53.2	[49.8 - 56.7]	31.3	[28.9 - 33.8]	47.1	[44.1 - 50.1]	0.03
'JEA962 SPAdes.Assembly.fa'	Pseudomonas rhodesiae LMG 17764	48.8	[45.4 - 52.2]	31.3	[28.9 - 33.8]	43.8	[40.8 - 46.9]	0.46
'PS648SPAdes.Assembly.fa'	Pseudomonas floridensis GEV388	64.3	[60.5 - 67.9]	31.3	[28.9 - 33.8]	55	[51.8 - 58.1]	0.07
'PS1SPAdes.Assembly.fa'	Pseudomonas allokribbensis LMG31525T	51.3	[47.9 - 54.7]	31.3	[28.9 - 33.8]	45.7	[42.7 - 48.7]	0.46
'PS668SPAdes.Assembly.fa'	Pseudomonas floridensis GEV388	64.6	[60.8 - 68.3]	31.3	[28.9 - 33.8]	55.2	[52.1 - 58.3]	0.17
'JEA314 SPAdes.Assembly.fa'	'JEA962 SPAdes.Assembly.fa'	49.7	[46.2 - 53.1]	31.3	[28.8 - 33.8]	44.4	[41.5 - 47.5]	0.34
'JEA314 SPAdes.Assembly.fa'	Pseudomonas kairouanensis KC12T	49	[45.5 - 52.4]	31.3	[28.9 - 33.9]	44	[41.0 - 47.0]	0.33
'JEA314 SPAdes.Assembly.fa'	Pseudomonas salomonii LMG 22120	46.4	[43.0 - 49.8]	31.3	[28.9 - 33.8]	42	[39.1 - 45.1]	0.24
'PS391SPAdes.Assembly.fa'	Pseudomonas allokribbensis LMG31525T	48.3	[44.9 - 51.7]	31.2	[28.8 - 33.7]	43.4	[40.4 - 46.4]	1.14
'PS1SPAdes.Assembly.fa'	Pseudomonas gozinkensis LMG 31526	54.4	[50.9 - 57.9]	31.2	[28.8 - 33.7]	47.9	[44.9 - 51.0]	0.42
'PS125SPAdes.Assembly.fa'	Pseudomonas floridensis GEV388	66.6	[62.8 - 70.3]	31.2	[28.8 - 33.7]	56.6	[53.4 - 59.7]	0.2
'PS825SPAdes.Assembly.fa'	Pseudomonas pisciculturae P115 T	47.5	[44.1 - 51.0]	31.2	[28.8 - 33.7]	42.9	[39.9 - 45.9]	0.89
'PS1SPAdes.Assembly.fa'	Pseudomonas kribbensis KCTC 32541T	54.7	[51.2 - 58.2]	31.1	[28.7 - 33.7]	48.1	[45.1 - 51.1]	0.66
'PS391SPAdes.Assembly.fa'	Pseudomonas glycinae MS586	53.2	[49.7 - 56.7]	31.1	[28.7 - 33.6]	47	[44.0 - 50.0]	1.28
'JEA314 SPAdes.Assembly.fa'	Pseudomonas costantinii LMG 22119	46	[42.6 - 49.4]	31.1	[28.7 - 33.6]	41.7	[38.7 - 44.7]	0.66
'PS391SPAdes.Assembly.fa'	Pseudomonas fitomaticsae FIT81	52.4	[48.9 - 55.8]	31.1	[28.7 - 33.6]	46.4	[43.4 - 49.4]	1.4
'PS1SPAdes.Assembly.fa'	Pseudomonas glycinae MS586	56.5	[52.9 - 60.0]	31.1	[28.7 - 33.6]	49.4	[46.3 - 52.4]	0.6
'PS391SPAdes.Assembly.fa'	Pseudomonas kribbensis KCTC 32541T	50	[46.6 - 53.4]	31.1	[28.7 - 33.6]	44.6	[41.6 - 47.7]	1.35
'JEA314 SPAdes.Assembly.fa'	Pseudomonas trivialis LMG 21464	48.2	[44.8 - 51.7]	31	[28.6 - 33.5]	43.3	[40.3 - 46.3]	0.88
'PS807SPAdes.Assembly.fa'	Pseudomonas cannabina ICMP 2823	23.6	[20.3 - 27.3]	31	[28.6 - 33.5]	23.4	[20.6 - 26.5]	0.09
'JEA314 SPAdes.Assembly.fa'	Pseudomonas pisciculturae P115 T	51.4	[47.9 - 54.8]	30.9	[28.5 - 33.4]	45.5	[42.5 - 48.6]	0.02
'PS391SPAdes.Assembly.fa'	Pseudomonas gozinkensis LMG 31526	52.3	[48.8 - 55.7]	30.9	[28.6 - 33.5]	46.2	[43.2 - 49.3]	1.11
'PS825SPAdes.Assembly.fa'	Pseudomonas rhodesiae LMG 17764	46.4	[43.0 - 49.8]	30.9	[28.5 - 33.4]	41.9	[38.9 - 44.9]	0.75
'JEA314 SPAdes.Assembly.fa'	'PS825SPAdes.Assembly.fa'	48.2	[44.8 - 51.6]	30.8	[28.4 - 33.3]	43.2	[40.2 - 46.2]	0.87
'JEA314 SPAdes.Assembly.fa'	Pseudomonas poae LMG 21465	46.3	[42.9 - 49.7]	30.8	[28.4 - 33.3]	41.8	[38.8 - 44.8]	0.35
'PS635SPAdes.Assembly.fa'	Pseudomonas lutea DSM 17257	63.7	[59.9 - 67.3]	30.7	[28.3 - 33.2]	54.2	[51.1 - 57.3]	0.02
'JEA314 SPAdes.Assembly.fa'	Pseudomonas antarctica LMG 22709	48.8	[45.4 - 52.2]	30.6	[28.2 - 33.1]	43.6	[40.6 - 46.6]	0.53
'JEA2057 SPAdes.Assembly.fa'	Pseudomonas cannabina ICMP 2823	51.7	[48.2 - 55.1]	30.4	[28.0 - 32.9]	45.6	[42.6 - 48.6]	0.81
'PS797SPAdes.Assembly.fa'	Pseudomonas cannabina ICMP 2823	52.5	[49.0 - 55.9]	30.4	[28.0 - 32.9]	46.1	[43.1 - 49.2]	0.74
'JEA2059 SPAdes.Assembly.fa'	Pseudomonas cannabina ICMP 2823	51.6	[48.1 - 55.0]	30.4	[28.0 - 32.9]	45.5	[42.5 - 48.5]	0.77
'JEA2056 SPAdes.Assembly.fa'	Pseudomonas cannabina ICMP 2823	51.7	[48.3 - 55.2]	30.4	[28.0 - 32.9]	45.6	[42.6 - 48.6]	0.69
'PS632SPAdes.Assembly.fa'	Pseudomonas cannabina ICMP 2823	51.4	[48.0 - 54.9]	30.4	[28.0 - 32.9]	45.4	[42.4 - 48.4]	0.81
'PS906SPAdes.Assembly.fa'	Pseudomonas cannabina ICMP 2823	52.4	[48.9 - 55.8]	30.4	[28.0 - 32.9]	46.1	[43.1 - 49.1]	0.73
'JEA2159 SPAdes.Assembly.fa'	Pseudomonas cannabina ICMP 2823	52.1	[48.6 - 55.6]	30.4	[28.0 - 32.9]	45.9	[42.9 - 48.9]	0.74
'JEA2157 SPAdes.Assembly.fa'	Pseudomonas cannabina ICMP 2823	49.4	[46.0 - 52.8]	30.4	[28.0 - 32.9]	43.9	[40.9 - 47.0]	0.5
'JEA2160 SPAdes.Assembly.fa'	Pseudomonas cannabina ICMP 2823	52.1	[48.6 - 55.6]	30.3	[27.9 - 32.8]	45.8	[42.8 - 48.9]	0.82
'PS631SPAdes.Assembly.fa'	Pseudomonas cannabina ICMP 2823	49.1	[45.6 - 52.5]	30.3	[27.9 - 32.8]	43.6	[40.7 - 46.7]	0.46
'JEA288 SPAdes.Assembly.fa'	Pseudomonas cannabina ICMP 2823	51.3	[47.8 - 54.7]	30.3	[27.9 - 32.8]	45.2	[42.2 - 48.3]	0.75
'PS926SPAdes.Assembly.fa'	Pseudomonas cannabina ICMP 2823	51.4	[47.9 - 54.8]	30.3	[27.9 - 32.8]	45.3	[42.3 - 48.4]	0.81
'PS914SPAdes.Assembly.fa'	Pseudomonas cannabina ICMP 2823	52.2	[48.8 - 55.7]	30.3	[28.0 - 32.8]	45.9	[42.9 - 49.0]	0.77
'PS693SPAdes.Assembly.fa'	Pseudomonas cannabina ICMP 2823	51.4	[47.9 - 54.8]	30.3	[28.0 - 32.8]	45.3	[42.3 - 48.4]	0.81
'PS825SPAdes.Assembly.fa'	Pseudomonas kitaguniensis MAFF 212408T	51.3	[47.8 - 54.7]	30.3	[27.9 - 32.8]	45.2	[42.2 - 48.3]	1.44
'PS626SPAdes.Assembly.fa'	Pseudomonas cannabina ICMP 2823	51.4	[47.9 - 54.8]	30.3	[27.9 - 32.8]	45.3	[42.3 - 48.4]	0.78
'PS685SPAdes.Assembly.fa'	Pseudomonas cannabina ICMP 2823	50.9	[47.5 - 54.3]	30.3	[27.9 - 32.8]	45	[42.0 - 48.0]	0.74
'PS643SPAdes.Assembly.fa'	Pseudomonas folii DOAB 1069	41.6	[38.2 - 45.0]	30.2	[27.8 - 32.7]	38	[35.1 - 41.1]	0.96
'PS850SPAdes.Assembly.fa'	Pseudomonas cannabina ICMP 2823	50.8	[47.3 - 54.2]	30.2	[27.8 - 32.7]	44.8	[41.9 - 47.9]	0.91
'PS802SPAdes.Assembly.fa'	Pseudomonas cannabina ICMP 2823	50.8	[47.3 - 54.2]	30.2	[27.8 - 32.7]	44.8	[41.8 - 47.9]	0.91
'PS643SPAdes.Assembly.fa'	Pseudomonas caspiana FBF102	44.1	[40.8 - 47.6]	30.1	[27.7 - 32.6]	39.9	[37.0 - 43.0]	1.2
'PS79SPAdes.Assembly.fa'	Pseudomonas abietaniphila ATCC 700689	42.1	[38.7 - 45.5]	29.9	[27.5 - 32.4]	38.3	[35.4 - 41.4]	0.09
'PS78SPAdes.Assembly.fa'	Pseudomonas abietaniphila ATCC 700689	42.1	[38.8 - 45.6]	29.9	[27.5 - 32.4]	38.3	[35.4 - 41.4]	0.09
'PS599SPAdes.Assembly.fa'	Pseudomonas caspiana FBF102	51.3	[47.9 - 54.8]	29.9	[27.5 - 32.4]	45.1	[42.1 - 48.1]	0.4
'JEA314 SPAdes.Assembly.fa'	Pseudomonas kitaguniensis MAFF 212408T	45	[41.7 - 48.5]	29.8	[27.4 - 32.3]	40.5	[37.5 - 43.5]	0.57
'PS599SPAdes.Assembly.fa'	Pseudomonas folii DOAB 1069	46.3	[42.9 - 49.7]	29.4	[27.0 - 31.9]	41.3	[38.3 - 44.3]	0.16
'PS754SPAdes.Assembly.fa'	Pseudomonas folii DOAB 1069	40.1	[36.7 - 43.5]	29.3	[26.9 - 31.8]	36.6	[33.6 - 39.6]	0.8
'PS677SPAdes.Assembly.fa'	Pseudomonas folii DOAB 1069	41.6	[38.3 - 45.1]	29.2	[26.8 - 31.7]	37.7	[34.8 - 40.8]	0.82
'PS754SPAdes.Assembly.fa'	Pseudomonas caspiana FBF102	43.6	[40.2 - 47.0]	29.1	[26.7 - 31.6]	39.1	[36.2 - 42.2]	1.03
'PS677SPAdes.Assembly.fa'	Pseudomonas caspiana FBF102	44.5	[41.1 - 47.9]	29.1	[26.7 - 31.6]	39.8	[36.8 - 42.8]	1.06
'PS79SPAdes.Assembly.fa'	Pseudomonas bohemica IA19	39.3	[36.0 - 42.8]	28.6	[26.2 - 31.1]	35.8	[32.9 - 38.9]	0.04
'PS78SPAdes.Assembly.fa'	Pseudomonas bohemica IA19	39.4	[36.0 - 42.9]	28.6	[26.2 - 31.1]	35.9	[32.9 - 38.9]	0.04
'PS599SPAdes.Assembly.fa'	'PS643SPAdes.Assembly.fa'	43.2	[39.8 - 46.6]	28.5	[26.1 - 31.0]	38.6	[35.7 - 41.7]	0.8
'PS923SPAdes.Assembly.fa'	Pseudomonas jessenii DSM 17150	37.3	[34.0 - 40.8]	28.3	[25.9 - 30.8]	34.2	[31.3 - 37.3]	0.24
'PS923SPAdes.Assembly.fa'	Pseudomonas laurylsulfativorans AP3 22	35.7	[32.3 - 39.2]	28.3	[25.9 - 30.8]	33	[30.0 - 36.0]	0.32
'PS59SPAdes.Assembly.fa'	'PS643SPAdes.Assembly.fa'	40.5	[37.2 - 44.0]	28.2	[25.8 - 30.6]	36.6	[33.6 - 39.6]	0.12
'PS923SPAdes.Assembly.fa'	Pseudomonas reinekei MT1	38.5	[35.1 - 42.0]	28.2	[25.9 - 30.7]	35.1	[32.1 - 38.2]	0.77
'JEA2058 SPAdes.Assembly.fa'	'PS643SPAdes.Assembly.fa'	41	[37.7 - 44.5]	28.1	[25.7 - 30.6]	36.9	[34.0 - 40.0]	0.02
'PS303SPAdes.Assembly.fa'	Pseudomonas laurylsulfativorans AP3 22	35.6	[32.2 - 39.1]	28.1	[25.7 - 30.6]	32.8	[29.9 - 35.9]	0.23
'PS807SPAdes.Assembly.fa'	'PS903SPAdes.Assembly.fa'	21.2	[17.9 - 24.8]	28.1	[25.8 - 30.6]	21	[18.2 - 24.0]	0.75
'PS303SPAdes.Assembly.fa'	Pseudomonas reinekei MT1	38.1	[34.8 - 41.6]	28	[25.7 - 30.5]	34.7	[31.8 - 37.8]	0.68
'PS161SPAdes.Assembly.fa'	'PS643SPAdes.Assembly.fa'	39.7	[36.3 - 43.2]	28	[25.6 - 30.5]	35.9	[32.9 - 39.0]	0.17
'PS648SPAdes.Assembly.fa'	'PS807SPAdes.Assembly.fa'	21.2	[17.9 - 24.8]	28	[25.6 - 30.5]	21	[18.2 - 24.0]	0.7
'PS923SPAdes.Assembly.fa'	Pseudomonas prosekii LMG 26867	43.3	[39.9 - 46.7]	28	[25.6 - 30.5]	38.5	[35.6 - 41.6]	0.37
'PS303SPAdes.Assembly.fa'	Pseudomonas prosekii LMG 26867	42.7	[39.3 - 46.1]	27.9	[25.5 - 30.4]	38	[35.1 - 41.1]	0.28
'PS303SPAdes.Assembly.fa'	Pseudomonas nunensis In5T	40.2	[36.8 - 43.6]	27.9	[25.5 - 30.4]	36.2	[33.3 - 39.3]	0.43
'JEA2060 SPAdes.Assembly.fa'	'PS643SPAdes.Assembly.fa'	41	[37.7 - 44.5]	27.9	[25.5 - 30.4]	36.9	[33.9 - 39.9]	0.17
'PS619SPAdes.Assembly.fa'	'PS643SPAdes.Assembly.fa'	40.8	[37.4 - 44.2]	27.9	[25.6 - 30.4]	36.7	[33.7 - 39.7]	0.13
'PS923SPAdes.Assembly.fa'	Pseudomonas silesiensis A3	33.8	[30.5 - 37.4]	27.9	[25.6 - 30.4]	31.4	[28.5 - 34.5]	0.35
'PS923SPAdes.Assembly.fa'	Pseudomonas nunensis In5T	40.7	[37.4 - 44.2]	27.9	[25.6 - 30.4]	36.6	[33.7 - 39.7]	0.53
'PS303SPAdes.Assembly.fa'	Pseudomonas jessenii DSM 17150	38	[34.6 - 41.4]	27.9	[25.6 - 30.4]	34.6	[31.6 - 37.6]	0.15
'PS303SPAdes.Assembly.fa'	Pseudomonas silesiensis A3	33.2	[29.8 - 36.7]	27.9	[25.5 - 30.4]	30.9	[28.0 - 34.0]	0.26
'PS164SPAdes.Assembly.fa'	'PS643SPAdes.Assembly.fa'	40.3	[36.9 - 43.7]	27.8	[25.4 - 30.3]	36.2	[33.3 - 39.3]	0.14
'PS1SPAdes.Assembly.fa'	Pseudomonas jessenii DSM 17150	37.9	[34.6 - 41.4]	27.8	[25.4 - 30.3]	34.5	[31.6 - 37.6]	0.18
'PS807SPAdes.Assembly.fa'	Pseudomonas viridiflava DSM 6694	20.9	[17.6 - 24.5]	27.8	[25.5 - 30.3]	20.7	[17.9 - 23.7]	0.84
'PS923SPAdes.Assembly.fa'	Pseudomonas mandelii LMG 21607	40.4	[37.0 - 43.8]	27.8	[25.4 - 30.3]	36.3	[33.4 - 39.4]	0.74
'PS395SPAdes.Assembly.fa'	Pseudomonas prosekii LMG 26867	44.3	[40.9 - 47.7]	27.7	[25.3 - 30.2]	39.2	[36.2 - 42.2]	0.39
'PS923SPAdes.Assembly.fa'	Pseudomonas frederiksbergensis LMG 19851	40.3	[36.9 - 43.7]	27.7	[25.4 - 30.2]	36.2	[33.3 - 39.3]	1.01
'PS923SPAdes.Assembly.fa'	Pseudomonas lini DSM 16768	40.4	[37.0 - 43.8]	27.7	[25.3 - 30.2]	36.3	[33.3 - 39.3]	1.12
'PS619SPAdes.Assembly.fa'	'PS754SPAdes.Assembly.fa'	39.5	[36.2 - 43.0]	27.7	[25.3 - 30.1]	35.7	[32.7 - 38.7]	0.29
'PS395SPAdes.Assembly.fa'	Pseudomonas reinekei MT1	39.8	[36.4 - 43.3]	27.7	[25.3 - 30.2]	35.9	[32.9 - 39.0]	0.78
'PS1SPAdes.Assembly.fa'	Pseudomonas prosekii LMG 26867	43.4	[40.1 - 46.9]	27.7	[25.4 - 30.2]	38.5	[35.6 - 41.6]	0.32
'PS395SPAdes.Assembly.fa'	Pseudomonas jessenii DSM 17150	38.6	[35.2 - 42.1]	27.7	[25.3 - 30.2]	35	[32.0 - 38.0]	0.25
'PS164SPAdes.Assembly.fa'	'PS754SPAdes.Assembly.fa'	39.2	[35.9 - 42.7]	27.7	[25.4 - 30.2]	35.5	[32.5 - 38.5]	0.3
'PS395SPAdes.Assembly.fa'	Pseudomonas laurylsulfativorans AP3 22	37	[33.6 - 40.5]	27.7	[25.3 - 30.1]	33.7	[30.8 - 36.8]	0.33
'PS164SPAdes.Assembly.fa'	'PS677SPAdes.Assembly.fa'	39.7	[36.3 - 43.2]	27.7	[25.3 - 30.2]	35.8	[32.8 - 38.9]	0.28
'PS303SPAdes.Assembly.fa'	Pseudomonas mandelii LMG 21607	40	[36.6 - 43.4]	27.6	[25.2 - 30.1]	36	[33.0 - 39.0]	0.65
'PS303SPAdes.Assembly.fa'	Pseudomonas frederiksbergensis LMG 19851	39.8	[36.4 - 43.3]	27.6	[25.3 - 30.1]	35.9	[32.9 - 38.9]	0.92
'PS59SPAdes.Assembly.fa'	'PS677SPAdes.Assembly.fa'	39.6	[36.2 - 43.1]	27.6	[25.2 - 30.0]	35.7	[32.7 - 38.7]	0.27
'PS1SPAdes.Assembly.fa'	Pseudomonas nunensis In5T	41.3	[38.0 - 44.8]	27.6	[25.3 - 30.1]	37	[34.0 - 40.0]	0.47
'PS619SPAdes.Assembly.fa'	'PS677SPAdes.Assembly.fa'	40	[36.6 - 43.4]	27.6	[25.3 - 30.1]	36	[33.0 - 39.0]	0.27
'PS395SPAdes.Assembly.fa'	Pseudomonas frederiksbergensis LMG 19851	39.6	[36.3 - 43.1]	27.6	[25.2 - 30.1]	35.7	[32.8 - 38.8]	1.03
'PS161SPAdes.Assembly.fa'	'PS754SPAdes.Assembly.fa'	37.7	[34.4 - 41.2]	27.6	[25.2 - 30.1]	34.3	[31.4 - 37.4]	0.01
'JEA2058 SPAdes.Assembly.fa'	'PS754SPAdes.Assembly.fa'	39	[35.7 - 42.5]	27.6	[25.3 - 30.1]	35.3	[32.3 - 38.3]	0.18
'PS807SPAdes.Assembly.fa'	Pseudomonas asturiensis LMG 26898	20.1	[16.9 - 23.7]	27.6	[25.2 - 30.1]	20	[17.3 - 23.0]	0.59
'PS161SPAdes.Assembly.fa'	'PS677SPAdes.Assembly.fa'	38.4	[35.1 - 41.9]	27.6	[25.2 - 30.1]	34.8	[31.9 - 37.9]	0.03
'PS599SPAdes.Assembly.fa'	'PS754SPAdes.Assembly.fa'	45.9	[42.5 - 49.3]	27.5	[25.2 - 30.0]	40.2	[37.2 - 43.2]	0.64
'PS59SPAdes.Assembly.fa'	'PS754SPAdes.Assembly.fa'	38.7	[35.3 - 42.1]	27.5	[25.1 - 30.0]	35	[32.0 - 38.0]	0.29
'PS391SPAdes.Assembly.fa'	Pseudomonas jessenii DSM 17150	36.7	[33.3 - 40.2]	27.5	[25.2 - 30.0]	33.5	[30.6 - 36.6]	0.51
'PS807SPAdes.Assembly.fa'	Pseudomonas triticifolii DOAB 1067	20.5	[17.3 - 24.1]	27.5	[25.1 - 30.0]	20.3	[17.6 - 23.4]	0.75
'PS303SPAdes.Assembly.fa'	Pseudomonas farris SWRI79	39.7	[36.3 - 43.2]	27.5	[25.1 - 30.0]	35.7	[32.8 - 38.8]	1.1
'JEA2060 SPAdes.Assembly.fa'	'PS677SPAdes.Assembly.fa'	40.1	[36.8 - 43.6]	27.5	[25.1 - 30.0]	36	[33.1 - 39.1]	0.32
'PS599SPAdes.Assembly.fa'	'PS677SPAdes.Assembly.fa'	46.3	[42.9 - 49.7]	27.5	[25.2 - 30.0]	40.5	[37.5 - 43.5]	0.66
'PS1SPAdes.Assembly.fa'	Pseudomonas reinekei MT1	40.3	[37.0 - 43.8]	27.5	[25.1 - 30.0]	36.2	[33.2 - 39.3]	0.71
'PS807SPAdes.Assembly.fa'	Pseudomonas alliivorans 20GA0068T	21.4	[18.2 - 25.0]	27.5	[25.1 - 30.0]	21.1	[18.4 - 24.2]	0.6
'PS923SPAdes.Assembly.fa'	Pseudomonas farris SWRI79	40.3	[36.9 - 43.8]	27.5	[25.2 - 30.0]	36.2	[33.2 - 39.2]	1.19
'PS395SPAdes.Assembly.fa'	Pseudomonas silesiensis A3	34.6	[31.3 - 38.2]	27.5	[25.1 - 30.0]	31.9	[29.0 - 35.0]	0.37
'PS1SPAdes.Assembly.fa'	Pseudomonas laurylsulfativorans AP3 22	36.9	[33.5 - 40.4]	27.5	[25.2 - 30.0]	33.6	[30.7 - 36.7]	0.26
'PS668SPAdes.Assembly.fa'	'PS807SPAdes.Assembly.fa'	21.1	[17.9 - 24.7]	27.5	[25.2 - 30.0]	20.9	[18.1 - 23.9]	0.8
'JEA2060 SPAdes.Assembly.fa'	'PS754SPAdes.Assembly.fa'	39.3	[35.9 - 42.8]	27.5	[25.1 - 30.0]	35.4	[32.5 - 38.5]	0.34
'PS391SPAdes.Assembly.fa'	Pseudomonas nunensis In5T	38.4	[35.1 - 41.9]	27.5	[25.2 - 30.0]	34.8	[31.9 - 37.9]	0.22
'PS395SPAdes.Assembly.fa'	Pseudomonas nunensis In5T	42.4	[39.0 - 45.8]	27.4	[25.1 - 29.9]	37.7	[34.7 - 40.7]	0.54
'PS1SPAdes.Assembly.fa'	Pseudomonas lini DSM 16768	40.7	[37.4 - 44.2]	27.4	[25.1 - 29.9]	36.5	[33.5 - 39.5]	1.06
'PS1SPAdes.Assembly.fa'	Pseudomonas mandelii LMG 21607	39.3	[36.0 - 42.8]	27.4	[25.0 - 29.9]	35.4	[32.5 - 38.5]	0.68
'PS1SPAdes.Assembly.fa'	Pseudomonas frederiksbergensis LMG 19851	39.5	[36.2 - 43.0]	27.4	[25.1 - 29.9]	35.6	[32.7 - 38.7]	0.95
'PS395SPAdes.Assembly.fa'	Pseudomonas lini DSM 16768	40.8	[37.4 - 44.2]	27.4	[25.0 - 29.9]	36.5	[33.5 - 39.5]	1.14
'PS125SPAdes.Assembly.fa'	'PS807SPAdes.Assembly.fa'	21	[17.8 - 24.7]	27.4	[25.1 - 29.9]	20.8	[18.0 - 23.9]	0.83
'PS619SPAdes.Assembly.fa'	Pseudomonas folii DOAB 1069	36	[32.6 - 39.5]	27.4	[25.0 - 29.9]	33	[30.0 - 36.0]	1.09
'PS391SPAdes.Assembly.fa'	Pseudomonas reinekei MT1	38.4	[35.1 - 41.9]	27.4	[25.0 - 29.8]	34.8	[31.8 - 37.8]	0.02
'PS303SPAdes.Assembly.fa'	Pseudomonas lini DSM 16768	41	[37.6 - 44.4]	27.4	[25.0 - 29.8]	36.6	[33.7 - 39.7]	1.03
'JEA2058 SPAdes.Assembly.fa'	'PS677SPAdes.Assembly.fa'	40	[36.6 - 43.5]	27.4	[25.1 - 29.9]	35.9	[33.0 - 39.0]	0.16
'PS391SPAdes.Assembly.fa'	Pseudomonas laurylsulfativorans AP3 22	35.6	[32.2 - 39.1]	27.4	[25.1 - 29.9]	32.6	[29.7 - 35.7]	0.43
'PS395SPAdes.Assembly.fa'	Pseudomonas mandelii LMG 21607	40.7	[37.4 - 44.2]	27.4	[25.0 - 29.9]	36.5	[33.5 - 39.5]	0.75
'PS391SPAdes.Assembly.fa'	Pseudomonas prosekii LMG 26867	42.9	[39.5 - 46.3]	27.3	[24.9 - 29.8]	38	[35.0 - 41.0]	0.37
'PS1SPAdes.Assembly.fa'	Pseudomonas silesiensis A3	34.6	[31.3 - 38.2]	27.3	[24.9 - 29.8]	31.9	[28.9 - 35.0]	0.3
'PS391SPAdes.Assembly.fa'	Pseudomonas silesiensis A3	32.7	[29.3 - 36.2]	27.3	[24.9 - 29.8]	30.4	[27.4 - 33.5]	0.39
'JEA2060 SPAdes.Assembly.fa'	Pseudomonas folii DOAB 1069	36.3	[32.9 - 39.8]	27.3	[25.0 - 29.8]	33.1	[30.2 - 36.2]	1.13
'JEA2058 SPAdes.Assembly.fa'	Pseudomonas folii DOAB 1069	35.4	[32.0 - 38.9]	27.3	[25.0 - 29.8]	32.4	[29.5 - 35.5]	0.98
'PS391SPAdes.Assembly.fa'	Pseudomonas frederiksbergensis LMG 19851	37.3	[34.0 - 40.8]	27.3	[24.9 - 29.7]	33.9	[31.0 - 37.0]	0.27
'PS59SPAdes.Assembly.fa'	Pseudomonas folii DOAB 1069	36.4	[33.0 - 39.9]	27.3	[25.0 - 29.8]	33.2	[30.3 - 36.3]	1.08
'PS161SPAdes.Assembly.fa'	Pseudomonas folii DOAB 1069	34.5	[31.1 - 38.1]	27.3	[24.9 - 29.8]	31.8	[28.9 - 34.9]	0.79
'PS807SPAdes.Assembly.fa'	Pseudomonas floridensis GEV388	20.5	[17.3 - 24.1]	27.3	[24.9 - 29.8]	20.3	[17.5 - 23.3]	0.63
'JEA2060 SPAdes.Assembly.fa'	Pseudomonas caspiana FBF102	38.1	[34.7 - 41.6]	27.2	[24.9 - 29.7]	34.5	[31.5 - 37.5]	1.37
'PS1SPAdes.Assembly.fa'	Pseudomonas farris SWRI79	41.2	[37.9 - 44.7]	27.2	[24.9 - 29.7]	36.8	[33.8 - 39.8]	1.14
'PS395SPAdes.Assembly.fa'	Pseudomonas farris SWRI79	40.6	[37.2 - 44.0]	27.2	[24.9 - 29.7]	36.3	[33.3 - 39.3]	1.21
'JEA2058 SPAdes.Assembly.fa'	Pseudomonas caspiana FBF102	37.3	[34.0 - 40.8]	27.2	[24.8 - 29.7]	33.9	[30.9 - 37.0]	1.22
'PS903SPAdes.Assembly.fa'	Pseudomonas avellanae BPIC 631	34.9	[31.5 - 38.4]	27.2	[24.9 - 29.7]	32	[29.1 - 35.1]	0.58
'PS161SPAdes.Assembly.fa'	Pseudomonas caspiana FBF102	36.1	[32.8 - 39.7]	27.2	[24.8 - 29.7]	33	[30.1 - 36.1]	1.03
'PS164SPAdes.Assembly.fa'	Pseudomonas folii DOAB 1069	35.6	[32.2 - 39.1]	27.2	[24.9 - 29.7]	32.6	[29.6 - 35.7]	1.1
'PS59SPAdes.Assembly.fa'	Pseudomonas caspiana FBF102	38.2	[34.9 - 41.7]	27.1	[24.8 - 29.6]	34.5	[31.6 - 37.6]	1.32
'PS668SPAdes.Assembly.fa'	Pseudomonas avellanae BPIC 631	35.7	[32.3 - 39.2]	27.1	[24.7 - 29.6]	32.6	[29.7 - 35.7]	0.63
'PS648SPAdes.Assembly.fa'	Pseudomonas avellanae BPIC 631	35.2	[31.8 - 38.7]	27.1	[24.7 - 29.6]	32.2	[29.3 - 35.3]	0.54
'PS619SPAdes.Assembly.fa'	Pseudomonas caspiana FBF102	38.2	[34.9 - 41.7]	27.1	[24.8 - 29.6]	34.5	[31.6 - 37.6]	1.33
'PS391SPAdes.Assembly.fa'	Pseudomonas lini DSM 16768	38.7	[35.3 - 42.2]	27.1	[24.7 - 29.6]	34.9	[31.9 - 37.9]	0.38
'PS125SPAdes.Assembly.fa'	Pseudomonas avellanae BPIC 631	35.8	[32.5 - 39.3]	27.1	[24.8 - 29.6]	32.7	[29.8 - 35.8]	0.66
'PS391SPAdes.Assembly.fa'	Pseudomonas mandelii LMG 21607	38.7	[35.3 - 42.2]	27.1	[24.8 - 29.6]	34.9	[31.9 - 38.0]	0.01
'PS164SPAdes.Assembly.fa'	Pseudomonas caspiana FBF102	37.6	[34.2 - 41.1]	27	[24.7 - 29.5]	34	[31.1 - 37.1]	1.34
'PS303SPAdes.Assembly.fa'	Pseudomonas kielensis MBT-1	30.9	[27.6 - 34.5]	27	[24.6 - 29.5]	28.9	[26.0 - 32.1]	1
'PS391SPAdes.Assembly.fa'	Pseudomonas farris SWRI79	39.3	[35.9 - 42.8]	27	[24.6 - 29.4]	35.3	[32.3 - 38.3]	0.45
'PS923SPAdes.Assembly.fa'	Pseudomonas kielensis MBT-1	31.6	[28.2 - 35.2]	26.9	[24.5 - 29.4]	29.4	[26.5 - 32.6]	0.91
'PS923SPAdes.Assembly.fa'	Pseudomonas piscicola P50	34.2	[30.8 - 37.7]	26.9	[24.5 - 29.4]	31.4	[28.5 - 34.5]	1.44
'PS303SPAdes.Assembly.fa'	Pseudomonas piscicola P50	33.4	[30.1 - 37.0]	26.8	[24.4 - 29.3]	30.8	[27.9 - 33.9]	1.35
'JEA2057 SPAdes.Assembly.fa'	Pseudomonas viridiflava DSM 6694	43	[39.6 - 46.4]	26.7	[24.3 - 29.1]	37.8	[34.8 - 40.8]	0.11
'JEA2159 SPAdes.Assembly.fa'	'PS903SPAdes.Assembly.fa'	42.1	[38.7 - 45.6]	26.7	[24.4 - 29.2]	37.2	[34.2 - 40.3]	0.09
'JEA2159 SPAdes.Assembly.fa'	Pseudomonas viridiflava DSM 6694	42.9	[39.5 - 46.3]	26.7	[24.3 - 29.1]	37.7	[34.7 - 40.7]	0.18
'PS626SPAdes.Assembly.fa'	'PS648SPAdes.Assembly.fa'	42.5	[39.1 - 45.9]	26.7	[24.3 - 29.2]	37.5	[34.5 - 40.5]	0.02
'PS903SPAdes.Assembly.fa'	Pseudomonas avellanae JCM 11937	41.6	[38.3 - 45.1]	26.7	[24.3 - 29.2]	36.9	[33.9 - 39.9]	0.73
'JEA2056 SPAdes.Assembly.fa'	'PS903SPAdes.Assembly.fa'	41.8	[38.4 - 45.2]	26.7	[24.3 - 29.2]	37	[34.0 - 40.0]	0.14
'JEA2057 SPAdes.Assembly.fa'	'PS903SPAdes.Assembly.fa'	42.6	[39.2 - 46.0]	26.7	[24.3 - 29.2]	37.5	[34.6 - 40.6]	0.02
'PS648SPAdes.Assembly.fa'	'PS797SPAdes.Assembly.fa'	42.3	[39.0 - 45.8]	26.7	[24.4 - 29.2]	37.4	[34.4 - 40.4]	0.05
'PS693SPAdes.Assembly.fa'	Pseudomonas viridiflava DSM 6694	43	[39.7 - 46.5]	26.7	[24.3 - 29.1]	37.8	[34.9 - 40.9]	0.12
'JEA2056 SPAdes.Assembly.fa'	'PS648SPAdes.Assembly.fa'	41.8	[38.4 - 45.2]	26.7	[24.4 - 29.2]	37	[34.0 - 40.0]	0.1
'JEA2057 SPAdes.Assembly.fa'	'PS648SPAdes.Assembly.fa'	42.6	[39.2 - 46.0]	26.7	[24.4 - 29.2]	37.5	[34.6 - 40.6]	0.02
'JEA2059 SPAdes.Assembly.fa'	Pseudomonas viridiflava DSM 6694	43.1	[39.7 - 46.5]	26.7	[24.3 - 29.1]	37.9	[34.9 - 40.9]	0.16
'PS648SPAdes.Assembly.fa'	'PS926SPAdes.Assembly.fa'	42.5	[39.1 - 45.9]	26.7	[24.3 - 29.2]	37.5	[34.5 - 40.5]	0.01
'PS906SPAdes.Assembly.fa'	Pseudomonas viridiflava DSM 6694	42.9	[39.5 - 46.3]	26.7	[24.3 - 29.1]	37.7	[34.8 - 40.8]	0.2
'PS626SPAdes.Assembly.fa'	'PS903SPAdes.Assembly.fa'	42.5	[39.1 - 45.9]	26.7	[24.3 - 29.2]	37.5	[34.5 - 40.5]	0.06
'JEA288 SPAdes.Assembly.fa'	Pseudomonas viridiflava DSM 6694	42.6	[39.2 - 46.0]	26.7	[24.3 - 29.2]	37.5	[34.5 - 40.6]	0.17
'PS632SPAdes.Assembly.fa'	Pseudomonas viridiflava DSM 6694	43.1	[39.7 - 46.5]	26.7	[24.3 - 29.1]	37.8	[34.9 - 40.9]	0.12
'PS797SPAdes.Assembly.fa'	'PS903SPAdes.Assembly.fa'	42.4	[39.0 - 45.8]	26.7	[24.4 - 29.2]	37.4	[34.4 - 40.4]	0.09
'PS903SPAdes.Assembly.fa'	'PS926SPAdes.Assembly.fa'	42.4	[39.1 - 45.9]	26.7	[24.3 - 29.2]	37.4	[34.5 - 40.5]	0.03
'PS395SPAdes.Assembly.fa'	Pseudomonas kielensis MBT-1	30.8	[27.4 - 34.4]	26.7	[24.4 - 29.2]	28.8	[25.9 - 31.9]	0.89
'JEA2056 SPAdes.Assembly.fa'	Pseudomonas viridiflava DSM 6694	42.1	[38.8 - 45.6]	26.7	[24.3 - 29.1]	37.2	[34.2 - 40.2]	0.23
'JEA2159 SPAdes.Assembly.fa'	'PS648SPAdes.Assembly.fa'	42.1	[38.7 - 45.5]	26.7	[24.4 - 29.2]	37.2	[34.2 - 40.2]	0.05
'JEA2157 SPAdes.Assembly.fa'	Pseudomonas viridiflava DSM 6694	41.4	[38.1 - 44.9]	26.7	[24.3 - 29.1]	36.7	[33.7 - 39.8]	0.42
'JEA288 SPAdes.Assembly.fa'	'PS668SPAdes.Assembly.fa'	42.4	[39.0 - 45.8]	26.6	[24.2 - 29.1]	37.3	[34.4 - 40.4]	0.13
'PS631SPAdes.Assembly.fa'	Pseudomonas viridiflava DSM 6694	41.3	[37.9 - 44.7]	26.6	[24.3 - 29.1]	36.6	[33.6 - 39.6]	0.47
'PS685SPAdes.Assembly.fa'	Pseudomonas viridiflava DSM 6694	42.7	[39.4 - 46.2]	26.6	[24.3 - 29.1]	37.6	[34.7 - 40.7]	0.19
'PS914SPAdes.Assembly.fa'	Pseudomonas viridiflava DSM 6694	42.8	[39.4 - 46.2]	26.6	[24.3 - 29.1]	37.7	[34.7 - 40.7]	0.15
'PS668SPAdes.Assembly.fa'	Pseudomonas avellanae JCM 11937	42.2	[38.8 - 45.6]	26.6	[24.3 - 29.1]	37.2	[34.3 - 40.3]	0.77
'JEA2160 SPAdes.Assembly.fa'	'PS668SPAdes.Assembly.fa'	42.7	[39.3 - 46.1]	26.6	[24.2 - 29.0]	37.5	[34.6 - 40.6]	0.06
'PS648SPAdes.Assembly.fa'	Pseudomonas avellanae JCM 11937	42.1	[38.8 - 45.6]	26.6	[24.2 - 29.1]	37.2	[34.2 - 40.2]	0.68
'JEA2160 SPAdes.Assembly.fa'	Pseudomonas viridiflava DSM 6694	42.6	[39.3 - 46.1]	26.6	[24.2 - 29.1]	37.5	[34.6 - 40.6]	0.11
'PS668SPAdes.Assembly.fa'	'PS926SPAdes.Assembly.fa'	42.1	[38.7 - 45.5]	26.6	[24.2 - 29.0]	37.1	[34.1 - 40.2]	0.08
'JEA2059 SPAdes.Assembly.fa'	'PS648SPAdes.Assembly.fa'	42.2	[38.9 - 45.7]	26.6	[24.2 - 29.0]	37.2	[34.3 - 40.3]	0.02
'PS632SPAdes.Assembly.fa'	'PS668SPAdes.Assembly.fa'	42.2	[38.8 - 45.6]	26.6	[24.2 - 29.0]	37.2	[34.2 - 40.3]	0.08
'PS626SPAdes.Assembly.fa'	Pseudomonas viridiflava DSM 6694	42.9	[39.5 - 46.3]	26.6	[24.3 - 29.1]	37.7	[34.7 - 40.8]	0.15
'PS648SPAdes.Assembly.fa'	'PS914SPAdes.Assembly.fa'	42	[38.6 - 45.4]	26.6	[24.2 - 29.0]	37.1	[34.1 - 40.1]	0.02
'PS926SPAdes.Assembly.fa'	Pseudomonas viridiflava DSM 6694	42.9	[39.5 - 46.3]	26.6	[24.3 - 29.1]	37.7	[34.7 - 40.8]	0.12
'JEA2157 SPAdes.Assembly.fa'	'PS668SPAdes.Assembly.fa'	40.7	[37.3 - 44.1]	26.6	[24.2 - 29.0]	36.1	[33.2 - 39.2]	0.38
'JEA2059 SPAdes.Assembly.fa'	'PS668SPAdes.Assembly.fa'	42.2	[38.8 - 45.6]	26.6	[24.2 - 29.0]	37.2	[34.2 - 40.3]	0.12
'JEA2057 SPAdes.Assembly.fa'	'PS668SPAdes.Assembly.fa'	42.2	[38.8 - 45.6]	26.6	[24.2 - 29.0]	37.2	[34.2 - 40.2]	0.07
'PS631SPAdes.Assembly.fa'	'PS668SPAdes.Assembly.fa'	40.5	[37.1 - 44.0]	26.6	[24.2 - 29.0]	36	[33.0 - 39.0]	0.42
'PS631SPAdes.Assembly.fa'	'PS648SPAdes.Assembly.fa'	40.5	[37.1 - 44.0]	26.6	[24.2 - 29.1]	36	[33.0 - 39.1]	0.33
'PS797SPAdes.Assembly.fa'	Pseudomonas viridiflava DSM 6694	42.7	[39.3 - 46.1]	26.6	[24.3 - 29.1]	37.6	[34.6 - 40.6]	0.18
'PS125SPAdes.Assembly.fa'	Pseudomonas avellanae JCM 11937	42.7	[39.4 - 46.2]	26.6	[24.3 - 29.1]	37.6	[34.6 - 40.7]	0.8
'PS648SPAdes.Assembly.fa'	'PS693SPAdes.Assembly.fa'	42.1	[38.8 - 45.6]	26.6	[24.2 - 29.1]	37.2	[34.2 - 40.2]	0.02
'PS668SPAdes.Assembly.fa'	'PS906SPAdes.Assembly.fa'	42.1	[38.7 - 45.5]	26.6	[24.2 - 29.0]	37.1	[34.1 - 40.2]	0.16
'PS668SPAdes.Assembly.fa'	'PS693SPAdes.Assembly.fa'	42.2	[38.8 - 45.6]	26.6	[24.2 - 29.0]	37.2	[34.2 - 40.2]	0.07
'PS125SPAdes.Assembly.fa'	'PS631SPAdes.Assembly.fa'	41.3	[38.0 - 44.8]	26.5	[24.2 - 29.0]	36.6	[33.6 - 39.6]	0.45
'JEA288 SPAdes.Assembly.fa'	Pseudomonas asturiensis LMG 26898	41.6	[38.2 - 45.0]	26.5	[24.1 - 29.0]	36.7	[33.8 - 39.8]	0.07
'JEA2159 SPAdes.Assembly.fa'	'PS668SPAdes.Assembly.fa'	41.9	[38.6 - 45.4]	26.5	[24.2 - 29.0]	37	[34.0 - 40.0]	0.14
'JEA288 SPAdes.Assembly.fa'	'PS648SPAdes.Assembly.fa'	41.7	[38.3 - 45.1]	26.5	[24.2 - 29.0]	36.8	[33.9 - 39.9]	0.04
'JEA2059 SPAdes.Assembly.fa'	'PS903SPAdes.Assembly.fa'	42.1	[38.7 - 45.6]	26.5	[24.2 - 29.0]	37.1	[34.2 - 40.2]	0.07
'JEA2157 SPAdes.Assembly.fa'	'PS903SPAdes.Assembly.fa'	40.6	[37.3 - 44.1]	26.5	[24.2 - 29.0]	36.1	[33.1 - 39.1]	0.33
'JEA288 SPAdes.Assembly.fa'	'PS125SPAdes.Assembly.fa'	42.7	[39.4 - 46.2]	26.5	[24.2 - 29.0]	37.6	[34.6 - 40.6]	0.16
'PS648SPAdes.Assembly.fa'	'PS685SPAdes.Assembly.fa'	41.8	[38.5 - 45.3]	26.5	[24.2 - 29.0]	36.9	[34.0 - 40.0]	0.05
'JEA2160 SPAdes.Assembly.fa'	'PS125SPAdes.Assembly.fa'	43.7	[40.3 - 47.1]	26.5	[24.1 - 29.0]	38.2	[35.3 - 41.3]	0.09
'PS903SPAdes.Assembly.fa'	'PS906SPAdes.Assembly.fa'	42	[38.6 - 45.4]	26.5	[24.2 - 29.0]	37	[34.1 - 40.1]	0.11
'JEA2160 SPAdes.Assembly.fa'	'PS648SPAdes.Assembly.fa'	42.6	[39.3 - 46.1]	26.5	[24.2 - 29.0]	37.5	[34.5 - 40.5]	0.03
'PS685SPAdes.Assembly.fa'	'PS903SPAdes.Assembly.fa'	41.9	[38.5 - 45.3]	26.5	[24.2 - 29.0]	36.9	[34.0 - 40.0]	0.09
'JEA2056 SPAdes.Assembly.fa'	'PS125SPAdes.Assembly.fa'	42.2	[38.8 - 45.6]	26.5	[24.2 - 29.0]	37.2	[34.2 - 40.2]	0.22
'PS391SPAdes.Assembly.fa'	Pseudomonas piscicola P50	33.6	[30.2 - 37.2]	26.5	[24.1 - 28.9]	30.9	[27.9 - 34.0]	0.7
'PS648SPAdes.Assembly.fa'	'PS906SPAdes.Assembly.fa'	41.9	[38.5 - 45.3]	26.5	[24.2 - 29.0]	37	[34.0 - 40.0]	0.06
'JEA288 SPAdes.Assembly.fa'	'PS903SPAdes.Assembly.fa'	42.5	[39.1 - 46.0]	26.5	[24.2 - 29.0]	37.4	[34.5 - 40.5]	0.08
'PS125SPAdes.Assembly.fa'	'PS797SPAdes.Assembly.fa'	42.7	[39.3 - 46.1]	26.5	[24.2 - 29.0]	37.5	[34.6 - 40.6]	0.17
'PS668SPAdes.Assembly.fa'	Pseudomonas cannabina ICMP 2823	38.6	[35.3 - 42.1]	26.5	[24.2 - 29.0]	34.6	[31.7 - 37.7]	0.88
'JEA2160 SPAdes.Assembly.fa'	'PS903SPAdes.Assembly.fa'	42.7	[39.4 - 46.2]	26.5	[24.2 - 29.0]	37.6	[34.6 - 40.6]	0.01
'JEA2159 SPAdes.Assembly.fa'	'PS125SPAdes.Assembly.fa'	42.4	[39.1 - 45.9]	26.5	[24.2 - 29.0]	37.3	[34.4 - 40.4]	0.17
'PS668SPAdes.Assembly.fa'	'PS797SPAdes.Assembly.fa'	41.9	[38.6 - 45.4]	26.5	[24.2 - 29.0]	37	[34.0 - 40.1]	0.14
'JEA2160 SPAdes.Assembly.fa'	Pseudomonas asturiensis LMG 26898	40.9	[37.5 - 44.3]	26.5	[24.1 - 29.0]	36.2	[33.3 - 39.3]	0.14
'JEA2057 SPAdes.Assembly.fa'	'PS125SPAdes.Assembly.fa'	43	[39.6 - 46.4]	26.5	[24.2 - 29.0]	37.8	[34.8 - 40.8]	0.1
'PS395SPAdes.Assembly.fa'	Pseudomonas piscicola P50	34.9	[31.5 - 38.4]	26.5	[24.1 - 29.0]	31.8	[28.9 - 34.9]	1.46
'PS125SPAdes.Assembly.fa'	'PS626SPAdes.Assembly.fa'	42.9	[39.6 - 46.4]	26.5	[24.2 - 29.0]	37.7	[34.8 - 40.8]	0.14
'PS125SPAdes.Assembly.fa'	'PS914SPAdes.Assembly.fa'	42.9	[39.5 - 46.3]	26.5	[24.2 - 29.0]	37.7	[34.7 - 40.7]	0.14
'PS631SPAdes.Assembly.fa'	'PS903SPAdes.Assembly.fa'	40.6	[37.2 - 44.0]	26.5	[24.2 - 29.0]	36	[33.1 - 39.1]	0.38
'PS626SPAdes.Assembly.fa'	'PS668SPAdes.Assembly.fa'	42.1	[38.7 - 45.5]	26.5	[24.2 - 29.0]	37.1	[34.2 - 40.2]	0.11
'PS632SPAdes.Assembly.fa'	'PS648SPAdes.Assembly.fa'	42.1	[38.7 - 45.5]	26.5	[24.2 - 29.0]	37.1	[34.2 - 40.2]	0.02
'JEA2059 SPAdes.Assembly.fa'	'PS125SPAdes.Assembly.fa'	43.1	[39.7 - 46.5]	26.5	[24.2 - 29.0]	37.8	[34.8 - 40.9]	0.15
'PS125SPAdes.Assembly.fa'	Pseudomonas cannabina ICMP 2823	39.3	[35.9 - 42.8]	26.5	[24.1 - 29.0]	35.1	[32.1 - 38.2]	0.91
'PS693SPAdes.Assembly.fa'	'PS903SPAdes.Assembly.fa'	42.2	[38.8 - 45.6]	26.5	[24.2 - 29.0]	37.2	[34.2 - 40.2]	0.03
'PS903SPAdes.Assembly.fa'	'PS914SPAdes.Assembly.fa'	42.1	[38.7 - 45.5]	26.5	[24.2 - 29.0]	37.1	[34.2 - 40.2]	0.06
'PS78SPAdes.Assembly.fa'	Pseudomonas petrae P2653T	34.4	[31.0 - 38.0]	26.5	[24.1 - 28.9]	31.5	[28.6 - 34.6]	0.8
'PS125SPAdes.Assembly.fa'	'PS685SPAdes.Assembly.fa'	42.8	[39.4 - 46.2]	26.5	[24.2 - 29.0]	37.6	[34.7 - 40.7]	0.17
'PS668SPAdes.Assembly.fa'	Pseudomonas cerasi 58	40.5	[37.1 - 43.9]	26.5	[24.1 - 29.0]	35.9	[33.0 - 39.0]	0.56
'JEA2056 SPAdes.Assembly.fa'	'PS668SPAdes.Assembly.fa'	41.4	[38.0 - 44.9]	26.5	[24.2 - 29.0]	36.6	[33.7 - 39.7]	0.19
'PS125SPAdes.Assembly.fa'	'PS926SPAdes.Assembly.fa'	42.9	[39.6 - 46.4]	26.5	[24.2 - 29.0]	37.7	[34.7 - 40.8]	0.11
'PS79SPAdes.Assembly.fa'	Pseudomonas petrae P2653T	34.4	[31.0 - 37.9]	26.5	[24.1 - 28.9]	31.5	[28.5 - 34.6]	0.81
'PS632SPAdes.Assembly.fa'	'PS903SPAdes.Assembly.fa'	42.2	[38.8 - 45.6]	26.5	[24.2 - 29.0]	37.2	[34.2 - 40.2]	0.03
'JEA2157 SPAdes.Assembly.fa'	'PS648SPAdes.Assembly.fa'	40.6	[37.2 - 44.1]	26.5	[24.2 - 29.0]	36.1	[33.1 - 39.1]	0.29
'PS668SPAdes.Assembly.fa'	'PS914SPAdes.Assembly.fa'	42	[38.6 - 45.5]	26.5	[24.2 - 29.0]	37.1	[34.1 - 40.1]	0.11
'JEA2056 SPAdes.Assembly.fa'	Pseudomonas asturiensis LMG 26898	41	[37.6 - 44.4]	26.5	[24.1 - 28.9]	36.3	[33.3 - 39.4]	0.01
'PS1SPAdes.Assembly.fa'	Pseudomonas kielensis MBT-1	31.5	[28.1 - 35.0]	26.5	[24.1 - 28.9]	29.2	[26.3 - 32.3]	0.97
'PS125SPAdes.Assembly.fa'	'PS693SPAdes.Assembly.fa'	43.1	[39.7 - 46.5]	26.5	[24.2 - 29.0]	37.8	[34.8 - 40.8]	0.1
'PS125SPAdes.Assembly.fa'	'PS906SPAdes.Assembly.fa'	42.9	[39.6 - 46.4]	26.5	[24.2 - 29.0]	37.7	[34.7 - 40.7]	0.19
'JEA2157 SPAdes.Assembly.fa'	'PS125SPAdes.Assembly.fa'	41.5	[38.1 - 44.9]	26.5	[24.2 - 29.0]	36.7	[33.7 - 39.7]	0.41
'PS125SPAdes.Assembly.fa'	'PS632SPAdes.Assembly.fa'	43.1	[39.8 - 46.6]	26.5	[24.2 - 29.0]	37.8	[34.9 - 40.9]	0.11
'PS668SPAdes.Assembly.fa'	'PS685SPAdes.Assembly.fa'	41.9	[38.5 - 45.3]	26.5	[24.2 - 29.0]	37	[34.0 - 40.0]	0.14
'PS914SPAdes.Assembly.fa'	Pseudomonas triticifolii DOAB 1067	42.3	[38.9 - 45.7]	26.4	[24.0 - 28.8]	37.2	[34.2 - 40.2]	0.06
'PS626SPAdes.Assembly.fa'	Pseudomonas triticifolii DOAB 1067	42.3	[39.0 - 45.8]	26.4	[24.0 - 28.8]	37.2	[34.3 - 40.3]	0.06
'JEA2057 SPAdes.Assembly.fa'	Pseudomonas triticifolii DOAB 1067	42.4	[39.1 - 45.9]	26.4	[24.0 - 28.9]	37.3	[34.3 - 40.3]	0.02
'PS79SPAdes.Assembly.fa'	Pseudomonas graminis DSM 11363	33.7	[30.3 - 37.2]	26.4	[24.1 - 28.9]	30.9	[28.0 - 34.0]	0.73
'PS648SPAdes.Assembly.fa'	Pseudomonas cannabina ICMP 2823	39	[35.6 - 42.4]	26.4	[24.1 - 28.9]	34.8	[31.9 - 37.9]	0.79
'PS693SPAdes.Assembly.fa'	Pseudomonas asturiensis LMG 26898	41.3	[37.9 - 44.7]	26.4	[24.1 - 28.9]	36.5	[33.5 - 39.6]	0.13
'PS685SPAdes.Assembly.fa'	Pseudomonas asturiensis LMG 26898	41	[37.6 - 44.4]	26.4	[24.1 - 28.9]	36.3	[33.3 - 39.3]	0.06
'PS125SPAdes.Assembly.fa'	Pseudomonas cerasi 58	41.7	[38.4 - 45.2]	26.4	[24.0 - 28.9]	36.8	[33.8 - 39.9]	0.59
'PS903SPAdes.Assembly.fa'	Pseudomonas cannabina ICMP 2823	38.9	[35.5 - 42.4]	26.4	[24.1 - 28.9]	34.8	[31.8 - 37.8]	0.84
'PS125SPAdes.Assembly.fa'	Pseudomonas congelans DSM 14939	46.2	[42.8 - 49.6]	26.4	[24.0 - 28.8]	39.9	[36.9 - 42.9]	0.04
'PS903SPAdes.Assembly.fa'	Pseudomonas cerasi 58	40.8	[37.4 - 44.2]	26.4	[24.1 - 28.9]	36.1	[33.2 - 39.2]	0.51
'PS631SPAdes.Assembly.fa'	Pseudomonas asturiensis LMG 26898	39.7	[36.4 - 43.2]	26.4	[24.1 - 28.9]	35.4	[32.4 - 38.4]	0.22
'PS903SPAdes.Assembly.fa'	Pseudomonas meliae CFBP 3225	43.4	[40.0 - 46.8]	26.4	[24.0 - 28.9]	38	[35.0 - 41.0]	0.89
'JEA2160 SPAdes.Assembly.fa'	Pseudomonas triticifolii DOAB 1067	42.1	[38.7 - 45.5]	26.4	[24.1 - 28.9]	37.1	[34.1 - 40.1]	0.01
'PS923SPAdes.Assembly.fa'	Pseudomonas chlororaphis subsp. aurantiaca DSM 19603	33	[29.7 - 36.6]	26.4	[24.0 - 28.8]	30.4	[27.5 - 33.5]	2.92
'PS797SPAdes.Assembly.fa'	Pseudomonas triticifolii DOAB 1067	42.2	[38.8 - 45.6]	26.4	[24.0 - 28.8]	37.1	[34.1 - 40.2]	0.09
'PS926SPAdes.Assembly.fa'	Pseudomonas asturiensis LMG 26898	41.1	[37.7 - 44.5]	26.4	[24.1 - 28.9]	36.3	[33.4 - 39.4]	0.13
'PS626SPAdes.Assembly.fa'	Pseudomonas asturiensis LMG 26898	41.2	[37.8 - 44.6]	26.4	[24.1 - 28.9]	36.4	[33.5 - 39.5]	0.1
'PS78SPAdes.Assembly.fa'	Pseudomonas graminis DSM 11363	33.7	[30.3 - 37.2]	26.4	[24.1 - 28.9]	30.9	[28.0 - 34.0]	0.73
'PS906SPAdes.Assembly.fa'	Pseudomonas asturiensis LMG 26898	41.1	[37.7 - 44.5]	26.4	[24.1 - 28.9]	36.4	[33.4 - 39.4]	0.05
'PS685SPAdes.Assembly.fa'	Pseudomonas triticifolii DOAB 1067	42.2	[38.8 - 45.6]	26.4	[24.0 - 28.8]	37.1	[34.2 - 40.2]	0.09
'PS693SPAdes.Assembly.fa'	Pseudomonas triticifolii DOAB 1067	42.5	[39.1 - 46.0]	26.4	[24.0 - 28.9]	37.3	[34.4 - 40.4]	0.03
'JEA288 SPAdes.Assembly.fa'	Pseudomonas triticifolii DOAB 1067	41.8	[38.5 - 45.3]	26.4	[24.1 - 28.9]	36.9	[33.9 - 39.9]	0.08
'PS797SPAdes.Assembly.fa'	Pseudomonas asturiensis LMG 26898	41.1	[37.7 - 44.5]	26.4	[24.1 - 28.9]	36.3	[33.4 - 39.4]	0.06
'JEA2157 SPAdes.Assembly.fa'	Pseudomonas asturiensis LMG 26898	39.8	[36.4 - 43.3]	26.4	[24.1 - 28.9]	35.4	[32.5 - 38.5]	0.18
'JEA2057 SPAdes.Assembly.fa'	Pseudomonas asturiensis LMG 26898	41.2	[37.8 - 44.6]	26.4	[24.1 - 28.9]	36.4	[33.4 - 39.5]	0.13
'PS926SPAdes.Assembly.fa'	Pseudomonas triticifolii DOAB 1067	42.3	[39.0 - 45.8]	26.4	[24.0 - 28.9]	37.2	[34.3 - 40.3]	0.03
'PS906SPAdes.Assembly.fa'	Pseudomonas triticifolii DOAB 1067	42.4	[39.0 - 45.8]	26.4	[24.0 - 28.9]	37.2	[34.3 - 40.3]	0.11
'JEA2159 SPAdes.Assembly.fa'	Pseudomonas triticifolii DOAB 1067	41.8	[38.5 - 45.3]	26.4	[24.0 - 28.9]	36.9	[33.9 - 39.9]	0.09
'PS914SPAdes.Assembly.fa'	Pseudomonas asturiensis LMG 26898	41.1	[37.7 - 44.5]	26.4	[24.1 - 28.9]	36.3	[33.4 - 39.4]	0.1
'JEA2059 SPAdes.Assembly.fa'	Pseudomonas triticifolii DOAB 1067	42.6	[39.2 - 46.0]	26.4	[24.0 - 28.9]	37.4	[34.4 - 40.4]	0.07
'PS632SPAdes.Assembly.fa'	Pseudomonas asturiensis LMG 26898	41.3	[37.9 - 44.7]	26.4	[24.1 - 28.9]	36.5	[33.5 - 39.5]	0.13
'JEA2059 SPAdes.Assembly.fa'	Pseudomonas asturiensis LMG 26898	41.3	[37.9 - 44.7]	26.4	[24.1 - 28.9]	36.5	[33.5 - 39.5]	0.09
'JEA2157 SPAdes.Assembly.fa'	Pseudomonas triticifolii DOAB 1067	40.9	[37.5 - 44.4]	26.4	[24.0 - 28.9]	36.2	[33.2 - 39.3]	0.33
'PS632SPAdes.Assembly.fa'	Pseudomonas triticifolii DOAB 1067	42.5	[39.2 - 46.0]	26.4	[24.0 - 28.9]	37.4	[34.4 - 40.4]	0.03
'JEA2056 SPAdes.Assembly.fa'	Pseudomonas triticifolii DOAB 1067	41.6	[38.2 - 45.0]	26.4	[24.0 - 28.8]	36.7	[33.7 - 39.8]	0.14
'PS631SPAdes.Assembly.fa'	Pseudomonas triticifolii DOAB 1067	40.8	[37.4 - 44.2]	26.4	[24.0 - 28.8]	36.1	[33.1 - 39.2]	0.37
'JEA2159 SPAdes.Assembly.fa'	Pseudomonas asturiensis LMG 26898	40.7	[37.3 - 44.1]	26.4	[24.1 - 28.9]	36.1	[33.1 - 39.1]	0.06
'PS632SPAdes.Assembly.fa'	Pseudomonas floridensis GEV388	41.6	[38.2 - 45.0]	26.3	[24.0 - 28.8]	36.7	[33.7 - 39.7]	0.09
'PS59SPAdes.Assembly.fa'	'PS599SPAdes.Assembly.fa'	35.1	[31.7 - 38.6]	26.3	[23.9 - 28.7]	31.9	[29.0 - 35.0]	0.92
'PS926SPAdes.Assembly.fa'	Pseudomonas floridensis GEV388	41.3	[37.9 - 44.8]	26.3	[24.0 - 28.8]	36.5	[33.5 - 39.5]	0.09
'PS648SPAdes.Assembly.fa'	Pseudomonas congelans DSM 14939	45.5	[42.2 - 49.0]	26.3	[23.9 - 28.7]	39.4	[36.4 - 42.5]	0.08
'JEA2058 SPAdes.Assembly.fa'	'PS599SPAdes.Assembly.fa'	34.2	[30.8 - 37.7]	26.3	[24.0 - 28.8]	31.3	[28.3 - 34.4]	0.82
'PS850SPAdes.Assembly.fa'	Pseudomonas triticifolii DOAB 1067	42.9	[39.5 - 46.3]	26.3	[23.9 - 28.8]	37.6	[34.6 - 40.6]	0.08
'JEA2059 SPAdes.Assembly.fa'	Pseudomonas alliivorans 20GA0068T	44.2	[40.8 - 47.6]	26.3	[23.9 - 28.8]	38.5	[35.5 - 41.5]	0.08
'PS802SPAdes.Assembly.fa'	Pseudomonas triticifolii DOAB 1067	42.9	[39.5 - 46.3]	26.3	[23.9 - 28.8]	37.6	[34.6 - 40.6]	0.08
'PS850SPAdes.Assembly.fa'	Pseudomonas viridiflava DSM 6694	44.7	[41.3 - 48.1]	26.3	[24.0 - 28.8]	38.9	[35.9 - 41.9]	0.01
'JEA2160 SPAdes.Assembly.fa'	Pseudomonas floridensis GEV388	42	[38.6 - 45.4]	26.3	[24.0 - 28.8]	36.9	[34.0 - 40.0]	0.1
'PS125SPAdes.Assembly.fa'	Pseudomonas syringae KCTC 12500	43	[39.7 - 46.5]	26.3	[24.0 - 28.8]	37.7	[34.7 - 40.7]	0.44
'PS668SPAdes.Assembly.fa'	Pseudomonas meliae CFBP 3225	44	[40.7 - 47.5]	26.3	[24.0 - 28.8]	38.4	[35.4 - 41.4]	0.94
'PS671SPAdes.Assembly.fa'	'PS807SPAdes.Assembly.fa'	17.7	[14.7 - 21.3]	26.3	[23.9 - 28.7]	17.8	[15.2 - 20.8]	1.18
'PS914SPAdes.Assembly.fa'	Pseudomonas floridensis GEV388	41.2	[37.9 - 44.7]	26.3	[23.9 - 28.8]	36.4	[33.5 - 39.5]	0.06
'JEA2059 SPAdes.Assembly.fa'	Pseudomonas floridensis GEV388	41.6	[38.2 - 45.0]	26.3	[24.0 - 28.8]	36.7	[33.7 - 39.7]	0.05
'PS668SPAdes.Assembly.fa'	Pseudomonas syringae KCTC 12500	42.5	[39.1 - 45.9]	26.3	[23.9 - 28.8]	37.3	[34.3 - 40.3]	0.41
'PS599SPAdes.Assembly.fa'	'PS619SPAdes.Assembly.fa'	35.1	[31.8 - 38.7]	26.3	[24.0 - 28.8]	32	[29.1 - 35.1]	0.93
'PS923SPAdes.Assembly.fa'	Pseudomonas chlororaphis subsp. piscium DSM 21509	32.5	[29.2 - 36.1]	26.3	[23.9 - 28.8]	30	[27.1 - 33.1]	2.74
'PS850SPAdes.Assembly.fa'	Pseudomonas asturiensis LMG 26898	42.3	[38.9 - 45.7]	26.3	[23.9 - 28.8]	37.1	[34.2 - 40.2]	0.23
'PS1SPAdes.Assembly.fa'	Pseudomonas piscicola P50	34.7	[31.3 - 38.2]	26.3	[24.0 - 28.8]	31.7	[28.7 - 34.7]	1.38
'PS685SPAdes.Assembly.fa'	Pseudomonas floridensis GEV388	41.3	[37.9 - 44.7]	26.3	[23.9 - 28.8]	36.4	[33.5 - 39.5]	0.02
'PS626SPAdes.Assembly.fa'	Pseudomonas floridensis GEV388	41.3	[37.9 - 44.8]	26.3	[24.0 - 28.8]	36.5	[33.5 - 39.5]	0.06
'PS648SPAdes.Assembly.fa'	Pseudomonas meliae CFBP 3225	43.9	[40.5 - 47.3]	26.3	[23.9 - 28.8]	38.3	[35.3 - 41.3]	0.84
'PS693SPAdes.Assembly.fa'	Pseudomonas floridensis GEV388	41.6	[38.2 - 45.0]	26.3	[24.0 - 28.8]	36.6	[33.7 - 39.7]	0.09
'PS906SPAdes.Assembly.fa'	Pseudomonas floridensis GEV388	41.4	[38.1 - 44.9]	26.3	[24.0 - 28.8]	36.6	[33.6 - 39.6]	0.01
'JEA288 SPAdes.Assembly.fa'	Pseudomonas alliivorans 20GA0068T	43.6	[40.2 - 47.0]	26.3	[24.0 - 28.8]	38.1	[35.1 - 41.1]	0.06
'JEA2157 SPAdes.Assembly.fa'	Pseudomonas floridensis GEV388	40.1	[36.8 - 43.6]	26.3	[24.0 - 28.8]	35.6	[32.7 - 38.7]	0.21
'PS672SPAdes.Assembly.fa'	'PS807SPAdes.Assembly.fa'	17.7	[14.7 - 21.3]	26.3	[23.9 - 28.7]	17.8	[15.2 - 20.8]	1.18
'PS125SPAdes.Assembly.fa'	Pseudomonas meliae CFBP 3225	45	[41.6 - 48.4]	26.3	[24.0 - 28.8]	39	[36.1 - 42.1]	0.97
'PS797SPAdes.Assembly.fa'	Pseudomonas floridensis GEV388	41.2	[37.8 - 44.6]	26.3	[24.0 - 28.8]	36.4	[33.4 - 39.4]	0.03
'PS125SPAdes.Assembly.fa'	Pseudomonas amygdali CFBP 3205	44.8	[41.4 - 48.3]	26.3	[23.9 - 28.7]	38.9	[36.0 - 42.0]	1.08
'JEA2056 SPAdes.Assembly.fa'	Pseudomonas floridensis GEV388	40.7	[37.3 - 44.1]	26.3	[24.0 - 28.8]	36	[33.1 - 39.1]	0.02
'PS802SPAdes.Assembly.fa'	Pseudomonas viridiflava DSM 6694	44.7	[41.3 - 48.1]	26.3	[24.0 - 28.8]	38.9	[35.9 - 41.9]	0.01
'PS648SPAdes.Assembly.fa'	Pseudomonas cerasi 58	41.7	[38.3 - 45.1]	26.3	[24.0 - 28.8]	36.7	[33.8 - 39.8]	0.47
'JEA2157 SPAdes.Assembly.fa'	Pseudomonas alliivorans 20GA0068T	42.6	[39.2 - 46.0]	26.3	[23.9 - 28.7]	37.3	[34.4 - 40.4]	0.18
'PS903SPAdes.Assembly.fa'	Pseudomonas syringae KCTC 12500	42.9	[39.6 - 46.4]	26.3	[23.9 - 28.8]	37.6	[34.6 - 40.7]	0.36
'PS802SPAdes.Assembly.fa'	Pseudomonas asturiensis LMG 26898	42.3	[38.9 - 45.7]	26.3	[23.9 - 28.8]	37.1	[34.2 - 40.2]	0.23
'JEA2159 SPAdes.Assembly.fa'	Pseudomonas floridensis GEV388	41	[37.6 - 44.4]	26.3	[24.0 - 28.8]	36.2	[33.3 - 39.3]	0.03
'PS631SPAdes.Assembly.fa'	Pseudomonas floridensis GEV388	40	[36.6 - 43.4]	26.3	[23.9 - 28.8]	35.5	[32.6 - 38.6]	0.26
'PS164SPAdes.Assembly.fa'	'PS599SPAdes.Assembly.fa'	34.8	[31.4 - 38.3]	26.3	[24.0 - 28.8]	31.7	[28.8 - 34.8]	0.94
'PS668SPAdes.Assembly.fa'	Pseudomonas congelans DSM 14939	45.5	[42.1 - 48.9]	26.3	[24.0 - 28.8]	39.4	[36.4 - 42.4]	0.01
'PS903SPAdes.Assembly.fa'	Pseudomonas congelans DSM 14939	44.8	[41.5 - 48.3]	26.3	[24.0 - 28.8]	38.9	[36.0 - 42.0]	0.04
'JEA2057 SPAdes.Assembly.fa'	Pseudomonas floridensis GEV388	41.4	[38.1 - 44.9]	26.3	[24.0 - 28.8]	36.6	[33.6 - 39.6]	0.09
'PS395SPAdes.Assembly.fa'	Pseudomonas chlororaphis subsp. aurantiaca DSM 19603	32.4	[29.1 - 36.0]	26.3	[23.9 - 28.8]	29.9	[27.0 - 33.0]	2.91
'PS161SPAdes.Assembly.fa'	'PS599SPAdes.Assembly.fa'	33.7	[30.4 - 37.3]	26.3	[23.9 - 28.8]	30.9	[28.0 - 34.0]	0.63
'JEA288 SPAdes.Assembly.fa'	Pseudomonas floridensis GEV388	40.9	[37.6 - 44.4]	26.3	[24.0 - 28.8]	36.2	[33.3 - 39.3]	0.03
'JEA2159 SPAdes.Assembly.fa'	Pseudomonas alliivorans 20GA0068T	43.2	[39.9 - 46.7]	26.2	[23.9 - 28.7]	37.8	[34.8 - 40.8]	0.06
'PS923SPAdes.Assembly.fa'	Pseudomonas chlororaphis subsp. aureofaciens NBRC 3521	33.1	[29.7 - 36.7]	26.2	[23.9 - 28.7]	30.4	[27.5 - 33.5]	2.82
'PS903SPAdes.Assembly.fa'	Pseudomonas savastanoi ICMP 4352	43.1	[39.7 - 46.5]	26.2	[23.8 - 28.6]	37.6	[34.7 - 40.7]	1.3
'PS797SPAdes.Assembly.fa'	Pseudomonas alliivorans 20GA0068T	43.4	[40.0 - 46.8]	26.2	[23.9 - 28.7]	37.9	[34.9 - 40.9]	0.06
'JEA2160 SPAdes.Assembly.fa'	Pseudomonas alliivorans 20GA0068T	42.9	[39.5 - 46.3]	26.2	[23.8 - 28.7]	37.5	[34.6 - 40.6]	0.13
'PS903SPAdes.Assembly.fa'	Pseudomonas amygdali CFBP 3205	43.5	[40.1 - 46.9]	26.2	[23.8 - 28.7]	38	[35.0 - 41.0]	1
'PS635SPAdes.Assembly.fa'	Pseudomonas abietaniphila ATCC 700689	31.3	[27.9 - 34.9]	26.2	[23.8 - 28.6]	29.1	[26.1 - 32.2]	0.74
'PS303SPAdes.Assembly.fa'	Pseudomonas chlororaphis subsp. aurantiaca DSM 19603	32.4	[29.0 - 36.0]	26.2	[23.9 - 28.7]	29.9	[27.0 - 33.0]	3.02
'PS926SPAdes.Assembly.fa'	Pseudomonas alliivorans 20GA0068T	43.7	[40.3 - 47.1]	26.2	[23.9 - 28.7]	38.1	[35.1 - 41.1]	0.12
'PS631SPAdes.Assembly.fa'	Pseudomonas alliivorans 20GA0068T	42.3	[38.9 - 45.8]	26.2	[23.9 - 28.7]	37.2	[34.2 - 40.2]	0.23
'PS923SPAdes.Assembly.fa'	Pseudomonas chlororaphis LMG 5004	34	[30.6 - 37.6]	26.2	[23.9 - 28.7]	31.1	[28.2 - 34.2]	3.08
'PS693SPAdes.Assembly.fa'	Pseudomonas alliivorans 20GA0068T	44	[40.7 - 47.5]	26.2	[23.9 - 28.7]	38.4	[35.4 - 41.4]	0.12
'PS668SPAdes.Assembly.fa'	'PS850SPAdes.Assembly.fa'	45.1	[41.8 - 48.6]	26.2	[23.9 - 28.7]	39.1	[36.2 - 42.2]	0.03
'JEA2060 SPAdes.Assembly.fa'	'PS599SPAdes.Assembly.fa'	35.5	[32.1 - 39.0]	26.2	[23.8 - 28.6]	32.2	[29.3 - 35.3]	0.97
'PS850SPAdes.Assembly.fa'	'PS903SPAdes.Assembly.fa'	45.7	[42.4 - 49.2]	26.2	[23.9 - 28.7]	39.5	[36.6 - 42.6]	0.08
'PS125SPAdes.Assembly.fa'	'PS850SPAdes.Assembly.fa'	46.1	[42.7 - 49.5]	26.2	[23.9 - 28.7]	39.8	[36.8 - 42.8]	0
'PS906SPAdes.Assembly.fa'	Pseudomonas alliivorans 20GA0068T	44	[40.6 - 47.4]	26.2	[23.9 - 28.7]	38.3	[35.4 - 41.4]	0.04
'PS125SPAdes.Assembly.fa'	Pseudomonas savastanoi ICMP 4352	43.8	[40.5 - 47.3]	26.2	[23.8 - 28.7]	38.2	[35.2 - 41.2]	1.38
'PS802SPAdes.Assembly.fa'	'PS903SPAdes.Assembly.fa'	45.7	[42.4 - 49.2]	26.2	[23.9 - 28.7]	39.5	[36.6 - 42.6]	0.08
'PS914SPAdes.Assembly.fa'	Pseudomonas alliivorans 20GA0068T	43.6	[40.3 - 47.1]	26.2	[23.9 - 28.7]	38.1	[35.1 - 41.1]	0.09
'PS391SPAdes.Assembly.fa'	Pseudomonas kielensis MBT-1	30.1	[26.7 - 33.7]	26.2	[23.9 - 28.7]	28.1	[25.2 - 31.2]	1.65
'PS626SPAdes.Assembly.fa'	Pseudomonas alliivorans 20GA0068T	43.7	[40.3 - 47.1]	26.2	[23.9 - 28.7]	38.1	[35.1 - 41.2]	0.09
'PS668SPAdes.Assembly.fa'	'PS802SPAdes.Assembly.fa'	45.1	[41.7 - 48.5]	26.2	[23.9 - 28.7]	39.1	[36.1 - 42.1]	0.03
'JEA2057 SPAdes.Assembly.fa'	Pseudomonas alliivorans 20GA0068T	43.8	[40.4 - 47.2]	26.2	[23.9 - 28.7]	38.2	[35.2 - 41.2]	0.12
'PS303SPAdes.Assembly.fa'	Pseudomonas chlororaphis subsp. aureofaciens NBRC 3521	32.8	[29.5 - 36.4]	26.2	[23.9 - 28.7]	30.2	[27.3 - 33.3]	2.91
'JEA2056 SPAdes.Assembly.fa'	Pseudomonas alliivorans 20GA0068T	43	[39.6 - 46.4]	26.2	[23.9 - 28.7]	37.6	[34.7 - 40.7]	0.01
'PS632SPAdes.Assembly.fa'	Pseudomonas alliivorans 20GA0068T	44.1	[40.8 - 47.6]	26.2	[23.9 - 28.7]	38.4	[35.5 - 41.5]	0.12
'PS668SPAdes.Assembly.fa'	Pseudomonas amygdali CFBP 3205	44.6	[41.2 - 48.0]	26.2	[23.8 - 28.7]	38.7	[35.8 - 41.8]	1.05
'PS125SPAdes.Assembly.fa'	'PS802SPAdes.Assembly.fa'	46.1	[42.7 - 49.5]	26.2	[23.9 - 28.7]	39.8	[36.8 - 42.8]	0
'PS685SPAdes.Assembly.fa'	Pseudomonas alliivorans 20GA0068T	43.9	[40.6 - 47.4]	26.2	[23.9 - 28.7]	38.3	[35.3 - 41.3]	0.05
'PS78SPAdes.Assembly.fa'	'PS635SPAdes.Assembly.fa'	32.8	[29.5 - 36.4]	26.1	[23.7 - 28.5]	30.2	[27.3 - 33.3]	0.64
'PS648SPAdes.Assembly.fa'	'PS802SPAdes.Assembly.fa'	46.4	[43.0 - 49.8]	26.1	[23.8 - 28.6]	39.9	[37.0 - 43.0]	0.12
'PS635SPAdes.Assembly.fa'	Pseudomonas bohemica IA19	30.9	[27.6 - 34.5]	26.1	[23.8 - 28.6]	28.8	[25.8 - 31.9]	0.68
'PS395SPAdes.Assembly.fa'	Pseudomonas chlororaphis subsp. piscium DSM 21509	32.4	[29.0 - 35.9]	26.1	[23.8 - 28.6]	29.9	[26.9 - 33.0]	2.72
'PS668SPAdes.Assembly.fa'	Pseudomonas savastanoi ICMP 4352	43.9	[40.5 - 47.3]	26.1	[23.8 - 28.6]	38.2	[35.2 - 41.2]	1.35
'PS303SPAdes.Assembly.fa'	Pseudomonas chlororaphis subsp. piscium DSM 21509	32.3	[29.0 - 35.9]	26.1	[23.8 - 28.6]	29.8	[26.9 - 32.9]	2.83
'PS850SPAdes.Assembly.fa'	Pseudomonas floridensis GEV388	42.6	[39.2 - 46.0]	26.1	[23.8 - 28.6]	37.3	[34.4 - 40.4]	0.2
'PS648SPAdes.Assembly.fa'	Pseudomonas amygdali CFBP 3205	44	[40.6 - 47.4]	26.1	[23.7 - 28.6]	38.3	[35.3 - 41.3]	0.96
'PS303SPAdes.Assembly.fa'	Pseudomonas chlororaphis LMG 5004	34.1	[30.8 - 37.7]	26.1	[23.8 - 28.6]	31.2	[28.3 - 34.3]	3.17
'PS648SPAdes.Assembly.fa'	Pseudomonas savastanoi ICMP 4352	43.3	[39.9 - 46.7]	26.1	[23.7 - 28.6]	37.7	[34.8 - 40.8]	1.25
'PS395SPAdes.Assembly.fa'	Pseudomonas chlororaphis subsp. aureofaciens NBRC 3521	33.2	[29.8 - 36.7]	26.1	[23.7 - 28.6]	30.4	[27.5 - 33.5]	2.8
'PS648SPAdes.Assembly.fa'	'PS850SPAdes.Assembly.fa'	46.4	[43.0 - 49.8]	26.1	[23.8 - 28.6]	39.9	[37.0 - 43.0]	0.12
'PS802SPAdes.Assembly.fa'	Pseudomonas floridensis GEV388	42.6	[39.2 - 46.0]	26.1	[23.8 - 28.6]	37.3	[34.3 - 40.4]	0.2
'PS648SPAdes.Assembly.fa'	Pseudomonas syringae KCTC 12500	43	[39.7 - 46.5]	26.1	[23.8 - 28.6]	37.6	[34.7 - 40.7]	0.32
'PS79SPAdes.Assembly.fa'	'PS635SPAdes.Assembly.fa'	32.8	[29.4 - 36.4]	26.1	[23.7 - 28.5]	30.2	[27.3 - 33.3]	0.65
'PS1SPAdes.Assembly.fa'	Pseudomonas chlororaphis subsp. aurantiaca DSM 19603	32.8	[29.5 - 36.4]	26	[23.7 - 28.5]	30.2	[27.2 - 33.3]	2.98
'PS395SPAdes.Assembly.fa'	Pseudomonas chlororaphis LMG 5004	33.5	[30.1 - 37.1]	26	[23.6 - 28.5]	30.7	[27.8 - 33.8]	3.06
'PS1SPAdes.Assembly.fa'	Pseudomonas chlororaphis subsp. piscium DSM 21509	32.1	[28.8 - 35.7]	25.9	[23.6 - 28.4]	29.6	[26.7 - 32.7]	2.8
'PS1SPAdes.Assembly.fa'	Pseudomonas chlororaphis subsp. aureofaciens NBRC 3521	32.6	[29.3 - 36.2]	25.9	[23.6 - 28.4]	30	[27.1 - 33.1]	2.87
'PS802SPAdes.Assembly.fa'	Pseudomonas alliivorans 20GA0068T	45.1	[41.7 - 48.5]	25.9	[23.6 - 28.4]	38.9	[36.0 - 42.0]	0.23
'PS703SPAdes.Assembly.fa'	'PS807SPAdes.Assembly.fa'	17.7	[14.6 - 21.2]	25.9	[23.5 - 28.4]	17.7	[15.1 - 20.7]	1.24
'PS850SPAdes.Assembly.fa'	Pseudomonas alliivorans 20GA0068T	45.1	[41.7 - 48.5]	25.9	[23.6 - 28.4]	38.9	[36.0 - 42.0]	0.23
'PS1SPAdes.Assembly.fa'	Pseudomonas chlororaphis LMG 5004	33.6	[30.2 - 37.1]	25.8	[23.5 - 28.3]	30.7	[27.8 - 33.8]	3.13
'PS668SPAdes.Assembly.fa'	Pseudomonas caricapapayae ICMP 2855	41.5	[38.1 - 44.9]	25.8	[23.4 - 28.3]	36.4	[33.4 - 39.5]	1.02
'PS807SPAdes.Assembly.fa'	Pseudomonas capsici Pc19-1	18.3	[15.2 - 21.9]	25.8	[23.5 - 28.3]	18.3	[15.6 - 21.3]	0.11
'PS903SPAdes.Assembly.fa'	Pseudomonas caricapapayae ICMP 2855	40	[36.7 - 43.5]	25.8	[23.4 - 28.3]	35.4	[32.4 - 38.4]	0.97
'PS648SPAdes.Assembly.fa'	Pseudomonas caricapapayae ICMP 2855	40.6	[37.2 - 44.0]	25.7	[23.4 - 28.2]	35.7	[32.8 - 38.8]	0.93
'PS825SPAdes.Assembly.fa'	Pseudomonas chlororaphis subsp. aureofaciens NBRC 3521	30.2	[26.9 - 33.8]	25.7	[23.4 - 28.2]	28.1	[25.2 - 31.2]	1.83
'PS125SPAdes.Assembly.fa'	Pseudomonas caricapapayae ICMP 2855	42.2	[38.8 - 45.6]	25.7	[23.4 - 28.2]	36.9	[33.9 - 39.9]	1.05
'PS825SPAdes.Assembly.fa'	Pseudomonas chlororaphis subsp. aurantiaca DSM 19603	30.3	[26.9 - 33.9]	25.7	[23.3 - 28.2]	28.2	[25.2 - 31.3]	1.94
'PS391SPAdes.Assembly.fa'	Pseudomonas chlororaphis subsp. aureofaciens NBRC 3521	29.8	[26.4 - 33.4]	25.7	[23.4 - 28.2]	27.8	[24.9 - 30.9]	3.56
'PS807SPAdes.Assembly.fa'	Pseudomonas lijiangensis LJ2	18.8	[15.7 - 22.4]	25.7	[23.4 - 28.2]	18.7	[16.0 - 21.7]	0.17
'PS807SPAdes.Assembly.fa'	Pseudomonas cichorii ATCC 10857	18.4	[15.3 - 22.0]	25.7	[23.3 - 28.1]	18.4	[15.7 - 21.4]	0.42
'PS807SPAdes.Assembly.fa'	Pseudomonas ovata F51T	16	[13.0 - 19.4]	25.7	[23.4 - 28.2]	16.2	[13.6 - 19.1]	3.39
'PS825SPAdes.Assembly.fa'	Pseudomonas chlororaphis LMG 5004	30.7	[27.3 - 34.3]	25.7	[23.4 - 28.2]	28.5	[25.6 - 31.6]	2.09
'PS391SPAdes.Assembly.fa'	Pseudomonas chlororaphis subsp. aurantiaca DSM 19603	29.8	[26.5 - 33.4]	25.7	[23.4 - 28.2]	27.8	[24.9 - 30.9]	3.67
'PS855SPAdes.Assembly.fa'	Pseudomonas qingdaonensis JJ3	31.3	[27.9 - 34.9]	25.6	[23.3 - 28.1]	28.9	[26.0 - 32.0]	1.4
'PS865SPAdes.Assembly.fa'	Pseudomonas qingdaonensis JJ3	31.3	[27.9 - 34.9]	25.6	[23.3 - 28.1]	28.9	[26.0 - 32.0]	1.4
'PS923SPAdes.Assembly.fa'	Pseudomonas cedrina subsp. fulgida LMG 21467	25.3	[22.0 - 28.9]	25.6	[23.2 - 28.1]	24.2	[21.3 - 27.3]	0.62
'PS815SPAdes.Assembly.fa'	Pseudomonas palmensis BBB001 T	30.8	[27.4 - 34.4]	25.6	[23.3 - 28.1]	28.5	[25.6 - 31.6]	1.24
'PS825SPAdes.Assembly.fa'	Pseudomonas chlororaphis subsp. piscium DSM 21509	29.9	[26.6 - 33.5]	25.6	[23.2 - 28.1]	27.9	[24.9 - 31.0]	1.76
'PS855SPAdes.Assembly.fa'	Pseudomonas palmensis BBB001 T	30.8	[27.4 - 34.4]	25.6	[23.3 - 28.1]	28.5	[25.6 - 31.6]	1.26
'PS865SPAdes.Assembly.fa'	Pseudomonas palmensis BBB001 T	30.8	[27.5 - 34.4]	25.6	[23.3 - 28.1]	28.6	[25.7 - 31.7]	1.26
'PS815SPAdes.Assembly.fa'	Pseudomonas qingdaonensis JJ3	31.3	[27.9 - 34.9]	25.6	[23.3 - 28.1]	28.9	[26.0 - 32.0]	1.38
'PS303SPAdes.Assembly.fa'	Pseudomonas cedrina subsp. fulgida LMG 21467	24.9	[21.6 - 28.5]	25.6	[23.3 - 28.1]	23.8	[21.0 - 26.9]	0.71
'PS825SPAdes.Assembly.fa'	Pseudomonas silesiensis A3	26	[22.7 - 29.6]	25.5	[23.2 - 28.0]	24.7	[21.9 - 27.8]	1.34
'PS391SPAdes.Assembly.fa'	Pseudomonas chlororaphis LMG 5004	30.9	[27.5 - 34.5]	25.5	[23.2 - 28.0]	28.6	[25.7 - 31.7]	3.82
'PS164SPAdes.Assembly.fa'	'PS807SPAdes.Assembly.fa'	15.9	[12.9 - 19.4]	25.5	[23.2 - 28.0]	16.1	[13.5 - 19.0]	0.25
'PS825SPAdes.Assembly.fa'	Pseudomonas kielensis MBT-1	28	[24.6 - 31.6]	25.5	[23.2 - 28.0]	26.3	[23.4 - 29.4]	0.07
'JEA962 SPAdes.Assembly.fa'	Pseudomonas chlororaphis subsp. aureofaciens NBRC 3521	30	[26.6 - 33.6]	25.5	[23.2 - 28.0]	27.9	[25.0 - 31.0]	3.04
'JEA962 SPAdes.Assembly.fa'	Pseudomonas silesiensis A3	25.7	[22.3 - 29.3]	25.5	[23.1 - 27.9]	24.5	[21.6 - 27.6]	0.13
'PS391SPAdes.Assembly.fa'	Pseudomonas chlororaphis subsp. piscium DSM 21509	29.9	[26.6 - 33.5]	25.5	[23.2 - 28.0]	27.8	[24.9 - 30.9]	3.48
'JEA962 SPAdes.Assembly.fa'	Pseudomonas chlororaphis LMG 5004	29.5	[26.1 - 33.1]	25.5	[23.2 - 28.0]	27.5	[24.6 - 30.6]	3.3
'JEA314 SPAdes.Assembly.fa'	Pseudomonas chlororaphis subsp. aureofaciens NBRC 3521	30.1	[26.8 - 33.7]	25.5	[23.1 - 27.9]	28	[25.1 - 31.1]	2.7
'PS78SPAdes.Assembly.fa'	Pseudomonas lutea DSM 17257	30.4	[27.1 - 34.0]	25.5	[23.1 - 27.9]	28.2	[25.3 - 31.3]	0.62
'PS79SPAdes.Assembly.fa'	Pseudomonas lutea DSM 17257	30.5	[27.1 - 34.1]	25.5	[23.1 - 27.9]	28.2	[25.3 - 31.4]	0.63
'JEA962 SPAdes.Assembly.fa'	Pseudomonas chlororaphis subsp. aurantiaca DSM 19603	29.9	[26.6 - 33.5]	25.5	[23.2 - 28.0]	27.9	[24.9 - 31.0]	3.15
'JEA962 SPAdes.Assembly.fa'	Pseudomonas chlororaphis subsp. piscium DSM 21509	29.2	[25.9 - 32.9]	25.5	[23.2 - 28.0]	27.3	[24.4 - 30.4]	2.97
'JEA962 SPAdes.Assembly.fa'	Pseudomonas kielensis MBT-1	28.1	[24.8 - 31.8]	25.4	[23.0 - 27.9]	26.4	[23.5 - 29.5]	1.14
'PS923SPAdes.Assembly.fa'	Pseudomonas morbosilactucae MAFF 302030	28.4	[25.0 - 32.0]	25.4	[23.1 - 27.9]	26.6	[23.7 - 29.7]	2.08
'PS672SPAdes.Assembly.fa'	Pseudomonas avellanae BPIC 631	25.5	[22.1 - 29.1]	25.4	[23.1 - 27.9]	24.3	[21.5 - 27.4]	1.01
'PS619SPAdes.Assembly.fa'	'PS807SPAdes.Assembly.fa'	15.8	[12.8 - 19.2]	25.4	[23.1 - 27.9]	16	[13.4 - 18.9]	0.26
'PS395SPAdes.Assembly.fa'	Pseudomonas cedrina subsp. fulgida LMG 21467	25	[21.7 - 28.7]	25.4	[23.0 - 27.8]	24	[21.1 - 27.1]	0.6
'PS671SPAdes.Assembly.fa'	Pseudomonas avellanae BPIC 631	25.5	[22.1 - 29.1]	25.4	[23.1 - 27.9]	24.3	[21.4 - 27.4]	1.01
'JEA314 SPAdes.Assembly.fa'	Pseudomonas chlororaphis subsp. aurantiaca DSM 19603	30.5	[27.2 - 34.1]	25.4	[23.1 - 27.9]	28.3	[25.4 - 31.4]	2.81
'PS303SPAdes.Assembly.fa'	Pseudomonas morbosilactucae MAFF 302030	28.7	[25.3 - 32.3]	25.4	[23.0 - 27.9]	26.8	[24.0 - 30.0]	2.17
'JEA314 SPAdes.Assembly.fa'	Pseudomonas chlororaphis subsp. piscium DSM 21509	30.3	[26.9 - 33.9]	25.4	[23.1 - 27.9]	28.1	[25.2 - 31.2]	2.63
'PS395SPAdes.Assembly.fa'	Pseudomonas morbosilactucae MAFF 302030	28.5	[25.1 - 32.1]	25.3	[22.9 - 27.8]	26.7	[23.8 - 29.8]	2.07
'JEA314 SPAdes.Assembly.fa'	Pseudomonas chlororaphis LMG 5004	31.1	[27.7 - 34.7]	25.3	[23.0 - 27.8]	28.7	[25.8 - 31.8]	2.96
'PS825SPAdes.Assembly.fa'	Pseudomonas frederiksbergensis LMG 19851	26.8	[23.5 - 30.5]	25.3	[23.0 - 27.8]	25.4	[22.5 - 28.5]	1.99
'PS703SPAdes.Assembly.fa'	Pseudomonas avellanae BPIC 631	25.5	[22.1 - 29.1]	25.3	[23.0 - 27.8]	24.3	[21.4 - 27.4]	1.08
'PS303SPAdes.Assembly.fa'	Pseudomonas veronii DSM 11331	27.5	[24.2 - 31.2]	25.3	[23.0 - 27.8]	25.9	[23.1 - 29.1]	0.88
'JEA962 SPAdes.Assembly.fa'	Pseudomonas morbosilactucae MAFF 302030	28.9	[25.5 - 32.5]	25.3	[22.9 - 27.7]	27	[24.1 - 30.1]	2.31
'PS643SPAdes.Assembly.fa'	'PS807SPAdes.Assembly.fa'	15.7	[12.8 - 19.2]	25.3	[23.0 - 27.8]	15.9	[13.4 - 18.8]	0.39
'PS1SPAdes.Assembly.fa'	Pseudomonas cedrina subsp. fulgida LMG 21467	25.6	[22.2 - 29.2]	25.2	[22.9 - 27.7]	24.3	[21.5 - 27.4]	0.67
'PS125SPAdes.Assembly.fa'	Pseudomonas lijiangensis LJ2	36.1	[32.8 - 39.6]	25.2	[22.8 - 27.6]	32.4	[29.4 - 35.4]	0.99
'PS825SPAdes.Assembly.fa'	Pseudomonas jessenii DSM 17150	26.4	[23.0 - 30.0]	25.2	[22.9 - 27.7]	25	[22.1 - 28.1]	1.22
'PS923SPAdes.Assembly.fa'	Pseudomonas trivialis LMG 21464	28.5	[25.1 - 32.1]	25.2	[22.8 - 27.6]	26.6	[23.7 - 29.7]	0.99
'PS923SPAdes.Assembly.fa'	Pseudomonas veronii DSM 11331	28.4	[25.1 - 32.1]	25.2	[22.9 - 27.7]	26.6	[23.7 - 29.7]	0.79
'PS754SPAdes.Assembly.fa'	'PS807SPAdes.Assembly.fa'	15.8	[12.9 - 19.3]	25.2	[22.9 - 27.7]	16	[13.5 - 18.9]	0.55
'PS825SPAdes.Assembly.fa'	Pseudomonas mandelii LMG 21607	26.6	[23.2 - 30.2]	25.2	[22.9 - 27.7]	25.1	[22.3 - 28.3]	1.72
'PS825SPAdes.Assembly.fa'	Pseudomonas laurylsulfativorans AP3 22	25.8	[22.4 - 29.4]	25.2	[22.9 - 27.7]	24.5	[21.7 - 27.6]	1.3
'PS677SPAdes.Assembly.fa'	'PS807SPAdes.Assembly.fa'	15.8	[12.9 - 19.3]	25.2	[22.9 - 27.7]	16	[13.5 - 19.0]	0.53
'JEA2060 SPAdes.Assembly.fa'	'PS807SPAdes.Assembly.fa'	15.9	[12.9 - 19.3]	25.2	[22.8 - 27.6]	16.1	[13.5 - 19.0]	0.22
'PS825SPAdes.Assembly.fa'	Pseudomonas morbosilactucae MAFF 302030	28.6	[25.2 - 32.2]	25.2	[22.9 - 27.7]	26.8	[23.9 - 29.9]	1.1
'PS923SPAdes.Assembly.fa'	Pseudomonas marginalis DSM 13124	27.3	[23.9 - 30.9]	25.2	[22.8 - 27.7]	25.7	[22.8 - 28.8]	0.69
'PS903SPAdes.Assembly.fa'	Pseudomonas lijiangensis LJ2	35.5	[32.1 - 39.0]	25.1	[22.8 - 27.6]	31.9	[29.0 - 35.0]	0.91
'PS923SPAdes.Assembly.fa'	Pseudomonas aylmerensis S1E40	28.7	[25.3 - 32.3]	25.1	[22.7 - 27.5]	26.8	[23.9 - 29.9]	1.71
'PS923SPAdes.Assembly.fa'	Pseudomonas orientalis DSM 17489	28	[24.6 - 31.6]	25.1	[22.8 - 27.6]	26.3	[23.4 - 29.4]	0.58
'PS1SPAdes.Assembly.fa'	Pseudomonas morbosilactucae MAFF 302030	28.5	[25.1 - 32.1]	25.1	[22.8 - 27.6]	26.7	[23.8 - 29.8]	2.14
'JEA962 SPAdes.Assembly.fa'	Pseudomonas nunensis In5T	28.2	[24.8 - 31.8]	25.1	[22.8 - 27.6]	26.4	[23.5 - 29.5]	0.3
'PS668SPAdes.Assembly.fa'	Pseudomonas lijiangensis LJ2	35.5	[32.1 - 39.0]	25.1	[22.8 - 27.6]	31.9	[28.9 - 35.0]	0.96
'JEA962 SPAdes.Assembly.fa'	Pseudomonas mandelii LMG 21607	27.1	[23.7 - 30.7]	25.1	[22.7 - 27.5]	25.5	[22.6 - 28.6]	0.51
'JEA962 SPAdes.Assembly.fa'	Pseudomonas frederiksbergensis LMG 19851	27.7	[24.3 - 31.3]	25.1	[22.8 - 27.6]	26	[23.1 - 29.1]	0.78
'PS395SPAdes.Assembly.fa'	Pseudomonas veronii DSM 11331	27.4	[24.1 - 31.1]	25.1	[22.8 - 27.6]	25.8	[22.9 - 28.9]	0.77
'PS825SPAdes.Assembly.fa'	Pseudomonas serboccidentalis IT-P374T	29.9	[26.5 - 33.5]	25.1	[22.8 - 27.6]	27.7	[24.8 - 30.8]	0.56
'JEA2058 SPAdes.Assembly.fa'	'PS807SPAdes.Assembly.fa'	15.8	[12.9 - 19.3]	25.1	[22.8 - 27.6]	16	[13.5 - 18.9]	0.37
'JEA314 SPAdes.Assembly.fa'	Pseudomonas silesiensis A3	26.4	[23.0 - 30.0]	25.1	[22.7 - 27.5]	25	[22.1 - 28.1]	0.47
'PS303SPAdes.Assembly.fa'	Pseudomonas marginalis DSM 13124	26.7	[23.3 - 30.3]	25.1	[22.8 - 27.6]	25.2	[22.3 - 28.3]	0.78
'PS825SPAdes.Assembly.fa'	Pseudomonas prosekii LMG 26867	28.1	[24.7 - 31.7]	25.1	[22.8 - 27.6]	26.4	[23.5 - 29.5]	1.36
'PS825SPAdes.Assembly.fa'	Pseudomonas koreensis LMG 21318	30.2	[26.8 - 33.8]	25.1	[22.8 - 27.6]	28	[25.0 - 31.1]	0.39
'JEA314 SPAdes.Assembly.fa'	Pseudomonas jessenii DSM 17150	26.5	[23.2 - 30.2]	25.1	[22.8 - 27.6]	25.1	[22.2 - 28.2]	0.35
'JEA314 SPAdes.Assembly.fa'	Pseudomonas nunensis In5T	27	[23.6 - 30.6]	25	[22.6 - 27.4]	25.4	[22.6 - 28.5]	0.64
'PS825SPAdes.Assembly.fa'	Pseudomonas gozinkensis LMG 31526	29.4	[26.0 - 33.0]	25	[22.6 - 27.4]	27.3	[24.4 - 30.4]	0.61
'PS303SPAdes.Assembly.fa'	Pseudomonas aylmerensis S1E40	28.1	[24.8 - 31.8]	25	[22.7 - 27.5]	26.3	[23.5 - 29.5]	1.8
'PS923SPAdes.Assembly.fa'	Pseudomonas grimontii DSM 17515	27.8	[24.4 - 31.4]	25	[22.7 - 27.5]	26.1	[23.2 - 29.2]	0.13
'PS648SPAdes.Assembly.fa'	Pseudomonas lijiangensis LJ2	36.4	[33.0 - 39.9]	25	[22.7 - 27.5]	32.5	[29.6 - 35.6]	0.87
'PS923SPAdes.Assembly.fa'	Pseudomonas allii MAFF 301514	27.2	[23.9 - 30.9]	25	[22.7 - 27.5]	25.6	[22.8 - 28.8]	0.93
'PS825SPAdes.Assembly.fa'	Pseudomonas nunensis In5T	27.7	[24.4 - 31.4]	25	[22.7 - 27.5]	26	[23.1 - 29.1]	1.51
'PS923SPAdes.Assembly.fa'	Pseudomonas nabeulensis E10BT	26.5	[23.2 - 30.2]	25	[22.7 - 27.5]	25.1	[22.2 - 28.2]	0.35
'PS923SPAdes.Assembly.fa'	Pseudomonas cyclaminis MAFF 301449T	27.3	[23.9 - 30.9]	25	[22.7 - 27.5]	25.7	[22.8 - 28.8]	0.32
'PS391SPAdes.Assembly.fa'	Pseudomonas morbosilactucae MAFF 302030	26.1	[22.8 - 29.8]	25	[22.6 - 27.4]	24.8	[21.9 - 27.9]	2.83
'PS923SPAdes.Assembly.fa'	Pseudomonas extremorientalis LMG 19695	28.6	[25.2 - 32.2]	25	[22.6 - 27.4]	26.7	[23.8 - 29.8]	0.99
'PS923SPAdes.Assembly.fa'	Pseudomonas canadensis 2-92	25.1	[21.8 - 28.7]	25	[22.7 - 27.5]	23.9	[21.1 - 27.0]	0.44
'PS802SPAdes.Assembly.fa'	Pseudomonas lijiangensis LJ2	33	[29.6 - 36.5]	25	[22.6 - 27.4]	30	[27.1 - 33.1]	0.99
'PS923SPAdes.Assembly.fa'	Pseudomonas poae LMG 21465	27.1	[23.7 - 30.7]	25	[22.7 - 27.5]	25.5	[22.6 - 28.6]	0.47
'JEA314 SPAdes.Assembly.fa'	Pseudomonas laurylsulfativorans AP3 22	25.8	[22.5 - 29.5]	25	[22.6 - 27.4]	24.5	[21.7 - 27.6]	0.43
'PS391SPAdes.Assembly.fa'	Pseudomonas cedrina subsp. fulgida LMG 21467	23.8	[20.5 - 27.5]	25	[22.7 - 27.5]	22.9	[20.1 - 26.0]	1.36
'JEA314 SPAdes.Assembly.fa'	Pseudomonas koreensis LMG 21318	29.6	[26.2 - 33.2]	25	[22.6 - 27.4]	27.4	[24.5 - 30.6]	0.48
'JEA962 SPAdes.Assembly.fa'	Pseudomonas lini DSM 16768	27.2	[23.9 - 30.9]	25	[22.7 - 27.5]	25.6	[22.8 - 28.8]	0.89
'JEA314 SPAdes.Assembly.fa'	Pseudomonas serboccidentalis IT-P374T	28.4	[25.0 - 32.0]	25	[22.7 - 27.5]	26.5	[23.6 - 29.6]	0.31
'PS303SPAdes.Assembly.fa'	Pseudomonas trivialis LMG 21464	27.7	[24.4 - 31.4]	25	[22.6 - 27.4]	26	[23.1 - 29.1]	1.09
'PS825SPAdes.Assembly.fa'	Pseudomonas koreensis JCM 14769	30.1	[26.7 - 33.7]	25	[22.6 - 27.4]	27.8	[24.9 - 30.9]	0.34
'PS303SPAdes.Assembly.fa'	'PS825SPAdes.Assembly.fa'	27.6	[24.3 - 31.3]	24.9	[22.5 - 27.3]	25.9	[23.0 - 29.0]	1.07
'PS125SPAdes.Assembly.fa'	Pseudomonas cichorii ATCC 10857	35.4	[32.0 - 38.9]	24.9	[22.5 - 27.3]	31.7	[28.8 - 34.8]	1.25
'JEA2059 SPAdes.Assembly.fa'	Pseudomonas lijiangensis LJ2	33.7	[30.3 - 37.3]	24.9	[22.6 - 27.4]	30.5	[27.6 - 33.6]	0.85
'PS632SPAdes.Assembly.fa'	Pseudomonas lijiangensis LJ2	33.7	[30.3 - 37.2]	24.9	[22.6 - 27.4]	30.5	[27.6 - 33.6]	0.89
'PS671SPAdes.Assembly.fa'	'PS685SPAdes.Assembly.fa'	30.8	[27.4 - 34.4]	24.9	[22.5 - 27.3]	28.3	[25.4 - 31.4]	0.52
'PS923SPAdes.Assembly.fa'	Pseudomonas simiae CCUG 50988	28.4	[25.0 - 32.0]	24.9	[22.6 - 27.4]	26.5	[23.6 - 29.6]	0.37
'PS161SPAdes.Assembly.fa'	'PS807SPAdes.Assembly.fa'	15.8	[12.9 - 19.3]	24.9	[22.6 - 27.4]	16	[13.4 - 18.9]	0.56
'JEA314 SPAdes.Assembly.fa'	Pseudomonas lini DSM 16768	27.5	[24.1 - 31.1]	24.9	[22.6 - 27.4]	25.8	[22.9 - 28.9]	1.23
'PS672SPAdes.Assembly.fa'	'PS685SPAdes.Assembly.fa'	30.8	[27.4 - 34.4]	24.9	[22.5 - 27.3]	28.3	[25.4 - 31.4]	0.52
'PS631SPAdes.Assembly.fa'	'PS672SPAdes.Assembly.fa'	30	[26.6 - 33.6]	24.9	[22.6 - 27.4]	27.8	[24.9 - 30.9]	0.8
'PS807SPAdes.Assembly.fa'	Pseudomonas folii DOAB 1069	15.6	[12.7 - 19.1]	24.9	[22.6 - 27.4]	15.8	[13.3 - 18.7]	1.35
'PS631SPAdes.Assembly.fa'	'PS671SPAdes.Assembly.fa'	30	[26.6 - 33.6]	24.9	[22.6 - 27.4]	27.8	[24.9 - 30.9]	0.8
'JEA2059 SPAdes.Assembly.fa'	'PS671SPAdes.Assembly.fa'	30.9	[27.5 - 34.5]	24.9	[22.6 - 27.4]	28.5	[25.5 - 31.6]	0.5
'PS303SPAdes.Assembly.fa'	Pseudomonas orientalis DSM 17489	28.4	[25.0 - 32.0]	24.9	[22.6 - 27.4]	26.5	[23.6 - 29.6]	0.67
'PS825SPAdes.Assembly.fa'	Pseudomonas iranensis SWRI54	28.1	[24.7 - 31.7]	24.9	[22.6 - 27.4]	26.3	[23.4 - 29.4]	1.03
'PS303SPAdes.Assembly.fa'	Pseudomonas allii MAFF 301514	27.1	[23.7 - 30.7]	24.9	[22.6 - 27.4]	25.5	[22.6 - 28.6]	1.02
'PS825SPAdes.Assembly.fa'	Pseudomonas reinekei MT1	27.1	[23.8 - 30.8]	24.9	[22.5 - 27.3]	25.5	[22.6 - 28.6]	1.75
'JEA962 SPAdes.Assembly.fa'	Pseudomonas jessenii DSM 17150	27.5	[24.1 - 31.1]	24.9	[22.6 - 27.4]	25.8	[22.9 - 28.9]	0.01
'PS59SPAdes.Assembly.fa'	'PS807SPAdes.Assembly.fa'	16.1	[13.1 - 19.6]	24.9	[22.6 - 27.4]	16.2	[13.7 - 19.2]	0.27
'JEA2157 SPAdes.Assembly.fa'	'PS671SPAdes.Assembly.fa'	30.1	[26.7 - 33.7]	24.9	[22.6 - 27.4]	27.8	[24.9 - 31.0]	0.76
'JEA962 SPAdes.Assembly.fa'	Pseudomonas prosekii LMG 26867	28	[24.6 - 31.6]	24.9	[22.6 - 27.4]	26.2	[23.3 - 29.3]	0.15
'PS825SPAdes.Assembly.fa'	Pseudomonas farris SWRI79	28	[24.6 - 31.6]	24.9	[22.6 - 27.4]	26.2	[23.3 - 29.3]	2.18
'PS825SPAdes.Assembly.fa'	Pseudomonas triticicola SWRI88	28.1	[24.7 - 31.7]	24.9	[22.6 - 27.4]	26.3	[23.4 - 29.4]	0.93
'PS395SPAdes.Assembly.fa'	Pseudomonas aylmerensis S1E40	28.7	[25.4 - 32.4]	24.9	[22.5 - 27.3]	26.8	[23.9 - 29.9]	1.69
'JEA2160 SPAdes.Assembly.fa'	Pseudomonas lijiangensis LJ2	32.9	[29.5 - 36.5]	24.9	[22.6 - 27.4]	29.9	[27.0 - 33.0]	0.9
'PS797SPAdes.Assembly.fa'	Pseudomonas lijiangensis LJ2	33.4	[30.0 - 36.9]	24.9	[22.5 - 27.3]	30.3	[27.3 - 33.4]	0.82
'JEA2157 SPAdes.Assembly.fa'	'PS672SPAdes.Assembly.fa'	30.1	[26.7 - 33.7]	24.9	[22.6 - 27.4]	27.8	[24.9 - 31.0]	0.76
'PS395SPAdes.Assembly.fa'	Pseudomonas marginalis DSM 13124	27.2	[23.9 - 30.9]	24.9	[22.6 - 27.4]	25.6	[22.7 - 28.7]	0.67
'PS671SPAdes.Assembly.fa'	'PS693SPAdes.Assembly.fa'	30.9	[27.5 - 34.5]	24.9	[22.6 - 27.4]	28.4	[25.5 - 31.5]	0.46
'PS395SPAdes.Assembly.fa'	Pseudomonas allii MAFF 301514	27.4	[24.1 - 31.1]	24.9	[22.5 - 27.3]	25.8	[22.9 - 28.9]	0.91
'PS923SPAdes.Assembly.fa'	Pseudomonas quebecensis S1Bt42	29.1	[25.7 - 32.7]	24.9	[22.6 - 27.4]	27	[24.1 - 30.2]	1.02
'PS923SPAdes.Assembly.fa'	Pseudomonas fildesensis KG01	28.5	[25.2 - 32.2]	24.9	[22.6 - 27.4]	26.6	[23.7 - 29.8]	0.2
'PS685SPAdes.Assembly.fa'	Pseudomonas lijiangensis LJ2	33.4	[30.0 - 36.9]	24.9	[22.5 - 27.3]	30.3	[27.4 - 33.4]	0.82
'PS825SPAdes.Assembly.fa'	Pseudomonas moraviensis LMG 24280	28.3	[24.9 - 31.9]	24.9	[22.5 - 27.3]	26.4	[23.6 - 29.6]	0.75
'JEA2157 SPAdes.Assembly.fa'	Pseudomonas lijiangensis LJ2	32.8	[29.4 - 36.3]	24.9	[22.6 - 27.4]	29.8	[26.9 - 32.9]	0.58
'PS668SPAdes.Assembly.fa'	Pseudomonas cichorii ATCC 10857	34.5	[31.1 - 38.0]	24.9	[22.6 - 27.4]	31.1	[28.2 - 34.2]	1.22
'JEA314 SPAdes.Assembly.fa'	Pseudomonas farris SWRI79	27.7	[24.3 - 31.3]	24.9	[22.5 - 27.3]	25.9	[23.1 - 29.1]	1.31
'PS303SPAdes.Assembly.fa'	Pseudomonas poae LMG 21465	26.8	[23.5 - 30.5]	24.9	[22.6 - 27.4]	25.3	[22.4 - 28.4]	0.56
'PS825SPAdes.Assembly.fa'	Pseudomonas hamedanensis SWRI65	27.8	[24.4 - 31.4]	24.9	[22.6 - 27.4]	26.1	[23.2 - 29.2]	0.93
'PS926SPAdes.Assembly.fa'	Pseudomonas lijiangensis LJ2	33.6	[30.2 - 37.1]	24.9	[22.5 - 27.3]	30.4	[27.5 - 33.5]	0.89
'PS303SPAdes.Assembly.fa'	Pseudomonas cyclaminis MAFF 301449T	27.2	[23.9 - 30.9]	24.9	[22.5 - 27.3]	25.6	[22.7 - 28.7]	0.41
'JEA288 SPAdes.Assembly.fa'	Pseudomonas lijiangensis LJ2	33.3	[29.9 - 36.8]	24.9	[22.6 - 27.4]	30.2	[27.3 - 33.3]	0.83
'PS693SPAdes.Assembly.fa'	Pseudomonas lijiangensis LJ2	33.6	[30.2 - 37.2]	24.9	[22.6 - 27.3]	30.5	[27.5 - 33.6]	0.89
'JEA962 SPAdes.Assembly.fa'	Pseudomonas allokribbensis LMG31525T	28.8	[25.5 - 32.5]	24.9	[22.6 - 27.4]	26.9	[24.0 - 30.0]	0.63
'PS395SPAdes.Assembly.fa'	Pseudomonas cyclaminis MAFF 301449T	27.1	[23.7 - 30.7]	24.9	[22.5 - 27.3]	25.5	[22.6 - 28.6]	0.3
'JEA2159 SPAdes.Assembly.fa'	Pseudomonas lijiangensis LJ2	33.3	[30.0 - 36.9]	24.9	[22.6 - 27.4]	30.2	[27.3 - 33.3]	0.82
'JEA962 SPAdes.Assembly.fa'	Pseudomonas serboccidentalis IT-P374T	29	[25.6 - 32.6]	24.9	[22.6 - 27.4]	27	[24.1 - 30.1]	0.65
'PS391SPAdes.Assembly.fa'	Pseudomonas veronii DSM 11331	25.6	[22.3 - 29.3]	24.9	[22.5 - 27.3]	24.3	[21.5 - 27.4]	1.53
'JEA2057 SPAdes.Assembly.fa'	Pseudomonas lijiangensis LJ2	33.7	[30.3 - 37.2]	24.9	[22.6 - 27.4]	30.5	[27.6 - 33.6]	0.89
'PS923SPAdes.Assembly.fa'	Pseudomonas azadiae SWRI103	28.3	[25.0 - 31.9]	24.9	[22.6 - 27.4]	26.5	[23.6 - 29.6]	0.76
'PS825SPAdes.Assembly.fa'	Pseudomonas atacamensis M7D1	27.8	[24.4 - 31.4]	24.9	[22.6 - 27.4]	26	[23.2 - 29.2]	1.04
'JEA314 SPAdes.Assembly.fa'	Pseudomonas kielensis MBT-1	29.4	[26.0 - 33.0]	24.9	[22.6 - 27.4]	27.3	[24.4 - 30.4]	0.8
'PS825SPAdes.Assembly.fa'	Pseudomonas mercuritolerans SAICEUPSM T	27.6	[24.2 - 31.2]	24.9	[22.6 - 27.4]	25.9	[23.0 - 29.0]	0.98
'PS923SPAdes.Assembly.fa'	Pseudomonas cedrina DSM 17516	27.7	[24.4 - 31.4]	24.9	[22.6 - 27.4]	26	[23.1 - 29.1]	0.77
'PS672SPAdes.Assembly.fa'	Pseudomonas lijiangensis LJ2	31.9	[28.5 - 35.4]	24.9	[22.6 - 27.4]	29.2	[26.2 - 32.3]	1.34
'PS906SPAdes.Assembly.fa'	Pseudomonas lijiangensis LJ2	33.5	[30.1 - 37.1]	24.9	[22.5 - 27.3]	30.4	[27.5 - 33.5]	0.81
'PS850SPAdes.Assembly.fa'	Pseudomonas lijiangensis LJ2	33	[29.7 - 36.6]	24.9	[22.6 - 27.4]	30	[27.1 - 33.1]	0.99
'PS395SPAdes.Assembly.fa'	Pseudomonas trivialis LMG 21464	28.4	[25.0 - 32.0]	24.9	[22.6 - 27.4]	26.5	[23.6 - 29.6]	0.98
'PS923SPAdes.Assembly.fa'	Pseudomonas petroselini MAFF 311094	27.3	[24.0 - 31.0]	24.9	[22.5 - 27.3]	25.7	[22.8 - 28.8]	0.13
'JEA962 SPAdes.Assembly.fa'	Pseudomonas laurylsulfativorans AP3 22	26.9	[23.5 - 30.5]	24.9	[22.5 - 27.3]	25.3	[22.5 - 28.4]	0.09
'PS923SPAdes.Assembly.fa'	Pseudomonas lurida LMG 21995	27.7	[24.4 - 31.3]	24.9	[22.5 - 27.3]	26	[23.1 - 29.1]	0.67
'PS923SPAdes.Assembly.fa'	Pseudomonas salomonii LMG 22120	27.7	[24.4 - 31.4]	24.9	[22.6 - 27.4]	26	[23.1 - 29.1]	0.13
'PS825SPAdes.Assembly.fa'	Pseudomonas helmanticensis LMG 28168	26.8	[23.4 - 30.4]	24.9	[22.6 - 27.4]	25.3	[22.4 - 28.4]	1.68
'JEA2059 SPAdes.Assembly.fa'	'PS672SPAdes.Assembly.fa'	30.9	[27.5 - 34.5]	24.9	[22.6 - 27.4]	28.5	[25.5 - 31.6]	0.5
'JEA314 SPAdes.Assembly.fa'	Pseudomonas frederiksbergensis LMG 19851	28.2	[24.8 - 31.8]	24.9	[22.6 - 27.4]	26.4	[23.5 - 29.5]	1.12
'PS671SPAdes.Assembly.fa'	Pseudomonas lijiangensis LJ2	31.9	[28.5 - 35.4]	24.9	[22.6 - 27.4]	29.2	[26.2 - 32.3]	1.34
'PS626SPAdes.Assembly.fa'	Pseudomonas lijiangensis LJ2	33.6	[30.2 - 37.1]	24.9	[22.5 - 27.3]	30.4	[27.5 - 33.5]	0.85
'PS672SPAdes.Assembly.fa'	'PS693SPAdes.Assembly.fa'	30.9	[27.5 - 34.5]	24.9	[22.6 - 27.4]	28.4	[25.5 - 31.5]	0.45
'PS825SPAdes.Assembly.fa'	Pseudomonas lini DSM 16768	28.2	[24.8 - 31.8]	24.9	[22.6 - 27.4]	26.4	[23.5 - 29.5]	2.1
'JEA2056 SPAdes.Assembly.fa'	Pseudomonas lijiangensis LJ2	33.2	[29.8 - 36.8]	24.9	[22.6 - 27.4]	30.1	[27.2 - 33.2]	0.77
'PS825SPAdes.Assembly.fa'	'PS923SPAdes.Assembly.fa'	28	[24.6 - 31.6]	24.9	[22.6 - 27.4]	26.2	[23.3 - 29.3]	0.98
'JEA962 SPAdes.Assembly.fa'	Pseudomonas koreensis LMG 21318	29.5	[26.1 - 33.1]	24.9	[22.6 - 27.4]	27.3	[24.4 - 30.5]	0.82
'PS395SPAdes.Assembly.fa'	Pseudomonas asgharzadehiana SWRI132	27.8	[24.4 - 31.4]	24.8	[22.5 - 27.3]	26	[23.1 - 29.1]	0.64
'PS671SPAdes.Assembly.fa'	'PS906SPAdes.Assembly.fa'	30.8	[27.4 - 34.4]	24.8	[22.5 - 27.3]	28.3	[25.4 - 31.4]	0.54
'JEA314 SPAdes.Assembly.fa'	Pseudomonas prosekii LMG 26867	27.6	[24.2 - 31.2]	24.8	[22.5 - 27.3]	25.9	[23.0 - 29.0]	0.49
'PS703SPAdes.Assembly.fa'	'PS914SPAdes.Assembly.fa'	30.3	[26.9 - 33.9]	24.8	[22.4 - 27.2]	28	[25.1 - 31.1]	0.56
'PS648SPAdes.Assembly.fa'	'PS672SPAdes.Assembly.fa'	32.3	[28.9 - 35.9]	24.8	[22.4 - 27.2]	29.5	[26.5 - 32.6]	0.47
'PS303SPAdes.Assembly.fa'	Pseudomonas nabeulensis E10BT	26.9	[23.5 - 30.5]	24.8	[22.5 - 27.3]	25.3	[22.5 - 28.4]	0.44
'PS914SPAdes.Assembly.fa'	Pseudomonas lijiangensis LJ2	33.4	[30.0 - 37.0]	24.8	[22.5 - 27.3]	30.3	[27.4 - 33.4]	0.85
'PS825SPAdes.Assembly.fa'	Pseudomonas kribbensis KCTC 32541T	30.2	[26.9 - 33.8]	24.8	[22.5 - 27.3]	27.9	[25.0 - 31.0]	0.38
'JEA314 SPAdes.Assembly.fa'	Pseudomonas mandelii LMG 21607	27.6	[24.2 - 31.2]	24.8	[22.5 - 27.3]	25.9	[23.0 - 29.0]	0.85
'PS632SPAdes.Assembly.fa'	'PS703SPAdes.Assembly.fa'	30.4	[27.0 - 34.0]	24.8	[22.4 - 27.2]	28	[25.1 - 31.1]	0.52
'PS903SPAdes.Assembly.fa'	Pseudomonas cichorii ATCC 10857	34.9	[31.6 - 38.5]	24.8	[22.5 - 27.3]	31.4	[28.5 - 34.5]	1.17
'PS303SPAdes.Assembly.fa'	Pseudomonas grimontii DSM 17515	27.5	[24.2 - 31.1]	24.8	[22.5 - 27.3]	25.8	[22.9 - 28.9]	0.22
'PS303SPAdes.Assembly.fa'	Pseudomonas salomonii LMG 22120	27.1	[23.7 - 30.7]	24.8	[22.5 - 27.3]	25.5	[22.6 - 28.6]	0.04
'PS626SPAdes.Assembly.fa'	'PS703SPAdes.Assembly.fa'	30.3	[26.9 - 33.9]	24.8	[22.4 - 27.2]	27.9	[25.0 - 31.0]	0.56
'PS903SPAdes.Assembly.fa'	Pseudomonas capsici Pc19-1	35.2	[31.8 - 38.7]	24.8	[22.5 - 27.3]	31.6	[28.7 - 34.7]	0.86
'PS632SPAdes.Assembly.fa'	'PS672SPAdes.Assembly.fa'	30.8	[27.5 - 34.4]	24.8	[22.5 - 27.3]	28.4	[25.5 - 31.5]	0.46
'PS303SPAdes.Assembly.fa'	Pseudomonas canadensis 2-92	25	[21.7 - 28.7]	24.8	[22.5 - 27.3]	23.8	[21.0 - 26.9]	0.54
'PS391SPAdes.Assembly.fa'	Pseudomonas cyclaminis MAFF 301449T	24.7	[21.4 - 28.4]	24.8	[22.5 - 27.3]	23.6	[20.8 - 26.7]	1.06
'JEA314 SPAdes.Assembly.fa'	Pseudomonas koreensis JCM 14769	29.4	[26.0 - 33.0]	24.8	[22.5 - 27.3]	27.3	[24.4 - 30.4]	0.53
'PS648SPAdes.Assembly.fa'	Pseudomonas capsici Pc19-1	36	[32.6 - 39.5]	24.8	[22.4 - 27.2]	32.2	[29.2 - 35.2]	0.81
'PS303SPAdes.Assembly.fa'	Pseudomonas extremorientalis LMG 19695	28.6	[25.3 - 32.2]	24.8	[22.5 - 27.3]	26.7	[23.8 - 29.8]	1.08
'PS303SPAdes.Assembly.fa'	Pseudomonas asgharzadehiana SWRI132	27.9	[24.5 - 31.5]	24.8	[22.5 - 27.3]	26.1	[23.2 - 29.2]	0.74
'PS631SPAdes.Assembly.fa'	'PS703SPAdes.Assembly.fa'	29.5	[26.2 - 33.1]	24.8	[22.4 - 27.2]	27.4	[24.5 - 30.5]	0.87
'JEA314 SPAdes.Assembly.fa'	Pseudomonas morbosilactucae MAFF 302030	29.6	[26.3 - 33.2]	24.8	[22.4 - 27.2]	27.5	[24.5 - 30.6]	1.97
'JEA962 SPAdes.Assembly.fa'	Pseudomonas glycinae MS586	29.4	[26.0 - 33.0]	24.8	[22.5 - 27.3]	27.3	[24.4 - 30.4]	0.77
'JEA2160 SPAdes.Assembly.fa'	Pseudomonas cichorii ATCC 10857	32.1	[28.8 - 35.7]	24.8	[22.5 - 27.3]	29.3	[26.4 - 32.4]	1.15
'PS923SPAdes.Assembly.fa'	Pseudomonas pergaminensis 1008T	28.3	[25.0 - 32.0]	24.8	[22.5 - 27.3]	26.5	[23.6 - 29.6]	0.81
'PS693SPAdes.Assembly.fa'	'PS703SPAdes.Assembly.fa'	30.4	[27.0 - 34.0]	24.8	[22.4 - 27.2]	28	[25.1 - 31.1]	0.52
'PS703SPAdes.Assembly.fa'	'PS906SPAdes.Assembly.fa'	30.3	[27.0 - 33.9]	24.8	[22.4 - 27.2]	28	[25.1 - 31.1]	0.6
'PS802SPAdes.Assembly.fa'	Pseudomonas capsici Pc19-1	32.1	[28.8 - 35.7]	24.8	[22.5 - 27.3]	29.4	[26.4 - 32.5]	0.93
'PS303SPAdes.Assembly.fa'	Pseudomonas fildesensis KG01	28.4	[25.0 - 32.0]	24.8	[22.5 - 27.3]	26.5	[23.6 - 29.6]	0.29
'PS668SPAdes.Assembly.fa'	Pseudomonas capsici Pc19-1	35.2	[31.8 - 38.7]	24.8	[22.5 - 27.3]	31.6	[28.7 - 34.7]	0.9
'PS703SPAdes.Assembly.fa'	Pseudomonas viridiflava DSM 6694	33.6	[30.2 - 37.1]	24.8	[22.5 - 27.3]	30.4	[27.5 - 33.5]	0.4
'PS303SPAdes.Assembly.fa'	Pseudomonas petroselini MAFF 311094	27.1	[23.7 - 30.7]	24.8	[22.5 - 27.3]	25.5	[22.6 - 28.6]	0.23
'PS1SPAdes.Assembly.fa'	Pseudomonas aylmerensis S1E40	28.5	[25.1 - 32.1]	24.8	[22.5 - 27.3]	26.6	[23.7 - 29.7]	1.76
'PS703SPAdes.Assembly.fa'	'PS797SPAdes.Assembly.fa'	30.2	[26.8 - 33.8]	24.8	[22.4 - 27.2]	27.9	[25.0 - 31.0]	0.59
'PS303SPAdes.Assembly.fa'	Pseudomonas azadiae SWRI103	28.1	[24.7 - 31.7]	24.8	[22.5 - 27.3]	26.3	[23.4 - 29.4]	0.85
'PS850SPAdes.Assembly.fa'	Pseudomonas capsici Pc19-1	32.2	[28.8 - 35.8]	24.8	[22.5 - 27.3]	29.4	[26.5 - 32.5]	0.93
'PS303SPAdes.Assembly.fa'	Pseudomonas cedrina DSM 17516	27.4	[24.0 - 31.0]	24.8	[22.5 - 27.3]	25.7	[22.9 - 28.8]	0.87
'PS395SPAdes.Assembly.fa'	Pseudomonas grimontii DSM 17515	27.4	[24.1 - 31.0]	24.8	[22.5 - 27.3]	25.7	[22.9 - 28.9]	0.11
'JEA962 SPAdes.Assembly.fa'	Pseudomonas fitomaticsae FIT81	29.7	[26.3 - 33.3]	24.8	[22.5 - 27.3]	27.5	[24.6 - 30.6]	0.88
'PS631SPAdes.Assembly.fa'	Pseudomonas lijiangensis LJ2	32.6	[29.2 - 36.2]	24.8	[22.5 - 27.3]	29.7	[26.8 - 32.8]	0.54
'PS825SPAdes.Assembly.fa'	Pseudomonas glycinae MS586	30.1	[26.7 - 33.7]	24.8	[22.5 - 27.3]	27.8	[24.9 - 30.9]	0.44
'PS648SPAdes.Assembly.fa'	'PS671SPAdes.Assembly.fa'	32.3	[28.9 - 35.9]	24.8	[22.4 - 27.2]	29.5	[26.5 - 32.6]	0.47
'PS1SPAdes.Assembly.fa'	Pseudomonas veronii DSM 11331	28.1	[24.7 - 31.7]	24.8	[22.4 - 27.2]	26.3	[23.4 - 29.4]	0.84
'JEA288 SPAdes.Assembly.fa'	Pseudomonas cichorii ATCC 10857	32.4	[29.1 - 36.0]	24.8	[22.4 - 27.2]	29.6	[26.6 - 32.7]	1.08
'PS632SPAdes.Assembly.fa'	'PS671SPAdes.Assembly.fa'	30.8	[27.5 - 34.4]	24.8	[22.5 - 27.3]	28.4	[25.5 - 31.5]	0.46
'PS923SPAdes.Assembly.fa'	Pseudomonas asgharzadehiana SWRI132	28.5	[25.1 - 32.1]	24.8	[22.5 - 27.3]	26.6	[23.7 - 29.7]	0.65
'JEA2057 SPAdes.Assembly.fa'	'PS703SPAdes.Assembly.fa'	30.3	[26.9 - 33.9]	24.8	[22.5 - 27.2]	28	[25.1 - 31.1]	0.52
'PS395SPAdes.Assembly.fa'	Pseudomonas petroselini MAFF 311094	26.7	[23.3 - 30.3]	24.8	[22.4 - 27.2]	25.2	[22.3 - 28.3]	0.12
'PS648SPAdes.Assembly.fa'	Pseudomonas cichorii ATCC 10857	35	[31.6 - 38.5]	24.8	[22.5 - 27.3]	31.5	[28.5 - 34.6]	1.12
'PS125SPAdes.Assembly.fa'	Pseudomonas capsici Pc19-1	36.5	[33.1 - 40.0]	24.8	[22.4 - 27.2]	32.5	[29.6 - 35.6]	0.93
'PS1SPAdes.Assembly.fa'	Pseudomonas allii MAFF 301514	27.1	[23.7 - 30.7]	24.8	[22.4 - 27.2]	25.5	[22.6 - 28.6]	0.99
'JEA962 SPAdes.Assembly.fa'	Pseudomonas koreensis JCM 14769	29.3	[26.0 - 33.0]	24.8	[22.5 - 27.3]	27.2	[24.3 - 30.3]	0.87
'JEA2059 SPAdes.Assembly.fa'	'PS703SPAdes.Assembly.fa'	30.4	[27.0 - 34.0]	24.8	[22.5 - 27.3]	28	[25.1 - 31.1]	0.56
'PS825SPAdes.Assembly.fa'	Pseudomonas siliginis SWRI31	28.1	[24.7 - 31.7]	24.8	[22.4 - 27.2]	26.2	[23.4 - 29.4]	0.94
'JEA2056 SPAdes.Assembly.fa'	'PS703SPAdes.Assembly.fa'	29.9	[26.6 - 33.5]	24.8	[22.4 - 27.2]	27.7	[24.8 - 30.8]	0.64
'PS672SPAdes.Assembly.fa'	'PS906SPAdes.Assembly.fa'	30.8	[27.4 - 34.4]	24.8	[22.5 - 27.3]	28.3	[25.4 - 31.4]	0.53
'PS703SPAdes.Assembly.fa'	Pseudomonas lijiangensis LJ2	32	[28.7 - 35.6]	24.8	[22.5 - 27.3]	29.3	[26.4 - 32.4]	1.41
'PS648SPAdes.Assembly.fa'	'PS703SPAdes.Assembly.fa'	32.1	[28.8 - 35.7]	24.8	[22.5 - 27.3]	29.4	[26.4 - 32.5]	0.54
'PS703SPAdes.Assembly.fa'	'PS926SPAdes.Assembly.fa'	30.3	[26.9 - 33.9]	24.8	[22.4 - 27.2]	27.9	[25.0 - 31.0]	0.53
'PS685SPAdes.Assembly.fa'	'PS703SPAdes.Assembly.fa'	30.4	[27.0 - 34.0]	24.8	[22.4 - 27.2]	28	[25.1 - 31.1]	0.59
'PS703SPAdes.Assembly.fa'	'PS903SPAdes.Assembly.fa'	32.9	[29.5 - 36.4]	24.8	[22.5 - 27.3]	29.9	[27.0 - 33.0]	0.5
'JEA2157 SPAdes.Assembly.fa'	'PS703SPAdes.Assembly.fa'	29.7	[26.3 - 33.3]	24.8	[22.5 - 27.3]	27.5	[24.6 - 30.6]	0.83
'JEA2160 SPAdes.Assembly.fa'	'PS703SPAdes.Assembly.fa'	30.7	[27.3 - 34.3]	24.8	[22.5 - 27.3]	28.2	[25.3 - 31.4]	0.51
'PS626SPAdes.Assembly.fa'	Pseudomonas cichorii ATCC 10857	33	[29.7 - 36.6]	24.7	[22.4 - 27.2]	30	[27.1 - 33.1]	1.11
'PS1SPAdes.Assembly.fa'	Pseudomonas poae LMG 21465	27.3	[23.9 - 30.9]	24.7	[22.3 - 27.1]	25.6	[22.7 - 28.7]	0.52
'PS303SPAdes.Assembly.fa'	Pseudomonas lurida LMG 21995	27.7	[24.4 - 31.4]	24.7	[22.4 - 27.2]	26	[23.1 - 29.1]	0.76
'PS914SPAdes.Assembly.fa'	Pseudomonas cichorii ATCC 10857	33	[29.6 - 36.5]	24.7	[22.4 - 27.2]	29.9	[27.0 - 33.0]	1.11
'JEA2056 SPAdes.Assembly.fa'	Pseudomonas cichorii ATCC 10857	32.5	[29.1 - 36.1]	24.7	[22.4 - 27.2]	29.6	[26.7 - 32.7]	1.03
'JEA2157 SPAdes.Assembly.fa'	Pseudomonas capsici Pc19-1	32.3	[29.0 - 35.9]	24.7	[22.4 - 27.2]	29.5	[26.5 - 32.6]	0.52
'PS807SPAdes.Assembly.fa'	Pseudomonas petrae P2653T	15.3	[12.4 - 18.8]	24.7	[22.4 - 27.2]	15.5	[13.0 - 18.4]	1.79
'JEA2160 SPAdes.Assembly.fa'	'PS672SPAdes.Assembly.fa'	30.7	[27.3 - 34.3]	24.7	[22.3 - 27.1]	28.2	[25.3 - 31.3]	0.44
'PS395SPAdes.Assembly.fa'	Pseudomonas cedrina DSM 17516	27.5	[24.1 - 31.1]	24.7	[22.4 - 27.2]	25.8	[22.9 - 28.9]	0.76
'PS914SPAdes.Assembly.fa'	Pseudomonas capsici Pc19-1	33.1	[29.7 - 36.6]	24.7	[22.3 - 27.1]	30	[27.1 - 33.1]	0.8
'PS395SPAdes.Assembly.fa'	Pseudomonas nabeulensis E10BT	27	[23.7 - 30.7]	24.7	[22.3 - 27.1]	25.4	[22.5 - 28.5]	0.33
'PS926SPAdes.Assembly.fa'	Pseudomonas cichorii ATCC 10857	33	[29.7 - 36.6]	24.7	[22.4 - 27.2]	30	[27.1 - 33.1]	1.14
'PS797SPAdes.Assembly.fa'	Pseudomonas capsici Pc19-1	32.9	[29.6 - 36.5]	24.7	[22.4 - 27.1]	29.9	[27.0 - 33.0]	0.76
'PS797SPAdes.Assembly.fa'	Pseudomonas cichorii ATCC 10857	32.9	[29.5 - 36.5]	24.7	[22.4 - 27.2]	29.9	[27.0 - 33.0]	1.07
'PS391SPAdes.Assembly.fa'	Pseudomonas allii MAFF 301514	25.3	[22.0 - 28.9]	24.7	[22.4 - 27.2]	24.1	[21.2 - 27.2]	1.67
'PS632SPAdes.Assembly.fa'	Pseudomonas cichorii ATCC 10857	33.1	[29.8 - 36.7]	24.7	[22.4 - 27.2]	30.1	[27.1 - 33.2]	1.14
'JEA2159 SPAdes.Assembly.fa'	'PS671SPAdes.Assembly.fa'	30.2	[26.9 - 33.8]	24.7	[22.4 - 27.2]	27.9	[25.0 - 31.0]	0.52
'PS825SPAdes.Assembly.fa'	Pseudomonas granadensis LMG 27940	28.5	[25.2 - 32.1]	24.7	[22.4 - 27.2]	26.6	[23.7 - 29.7]	0.77
'PS825SPAdes.Assembly.fa'	Pseudomonas rustica DSM 112348T	26.6	[23.2 - 30.2]	24.7	[22.4 - 27.2]	25.1	[22.2 - 28.2]	2
'JEA2057 SPAdes.Assembly.fa'	'PS671SPAdes.Assembly.fa'	30.5	[27.1 - 34.1]	24.7	[22.4 - 27.2]	28.1	[25.2 - 31.2]	0.45
'PS671SPAdes.Assembly.fa'	'PS903SPAdes.Assembly.fa'	32.8	[29.4 - 36.4]	24.7	[22.4 - 27.2]	29.8	[26.9 - 32.9]	0.43
'PS631SPAdes.Assembly.fa'	Pseudomonas cichorii ATCC 10857	32.1	[28.7 - 35.7]	24.7	[22.4 - 27.2]	29.3	[26.4 - 32.4]	0.79
'PS1SPAdes.Assembly.fa'	Pseudomonas nabeulensis E10BT	26.4	[23.0 - 30.0]	24.7	[22.3 - 27.1]	24.9	[22.0 - 28.0]	0.41
'JEA2157 SPAdes.Assembly.fa'	Pseudomonas cichorii ATCC 10857	32.2	[28.8 - 35.8]	24.7	[22.4 - 27.2]	29.4	[26.4 - 32.5]	0.83
'JEA2057 SPAdes.Assembly.fa'	Pseudomonas cichorii ATCC 10857	33.1	[29.7 - 36.6]	24.7	[22.4 - 27.2]	30	[27.1 - 33.1]	1.14
'PS395SPAdes.Assembly.fa'	'PS825SPAdes.Assembly.fa'	28.1	[24.8 - 31.8]	24.7	[22.3 - 27.1]	26.3	[23.4 - 29.4]	0.97
'JEA2159 SPAdes.Assembly.fa'	Pseudomonas capsici Pc19-1	32.8	[29.4 - 36.4]	24.7	[22.4 - 27.2]	29.8	[26.9 - 32.9]	0.76
'PS672SPAdes.Assembly.fa'	Pseudomonas avellanae JCM 11937	29.6	[26.2 - 33.2]	24.7	[22.4 - 27.2]	27.4	[24.5 - 30.5]	1.15
'PS303SPAdes.Assembly.fa'	Pseudomonas pergaminensis 1008T	28	[24.6 - 31.6]	24.7	[22.4 - 27.2]	26.2	[23.3 - 29.3]	0.9
'PS668SPAdes.Assembly.fa'	'PS671SPAdes.Assembly.fa'	33.3	[29.9 - 36.9]	24.7	[22.4 - 27.2]	30.2	[27.3 - 33.3]	0.38
'PS303SPAdes.Assembly.fa'	Pseudomonas quebecensis S1Bt42	28.7	[25.3 - 32.3]	24.7	[22.4 - 27.2]	26.7	[23.8 - 29.8]	1.11
'PS391SPAdes.Assembly.fa'	Pseudomonas trivialis LMG 21464	25.4	[22.1 - 29.1]	24.7	[22.3 - 27.1]	24.1	[21.3 - 27.2]	1.74
'PS1SPAdes.Assembly.fa'	Pseudomonas trivialis LMG 21464	28.7	[25.3 - 32.3]	24.7	[22.4 - 27.2]	26.7	[23.8 - 29.8]	1.05
'PS926SPAdes.Assembly.fa'	Pseudomonas capsici Pc19-1	33.1	[29.7 - 36.7]	24.7	[22.4 - 27.1]	30	[27.1 - 33.1]	0.83
'PS703SPAdes.Assembly.fa'	Pseudomonas avellanae JCM 11937	29.6	[26.2 - 33.2]	24.7	[22.4 - 27.2]	27.4	[24.5 - 30.5]	1.22
'PS626SPAdes.Assembly.fa'	'PS672SPAdes.Assembly.fa'	30.4	[27.1 - 34.0]	24.7	[22.4 - 27.2]	28	[25.1 - 31.2]	0.49
'PS671SPAdes.Assembly.fa'	Pseudomonas avellanae JCM 11937	29.6	[26.2 - 33.2]	24.7	[22.4 - 27.2]	27.4	[24.5 - 30.5]	1.15
'JEA2057 SPAdes.Assembly.fa'	'PS672SPAdes.Assembly.fa'	30.5	[27.1 - 34.1]	24.7	[22.4 - 27.2]	28.1	[25.2 - 31.2]	0.45
'JEA2058 SPAdes.Assembly.fa'	Pseudomonas avellanae BPIC 631	20.9	[17.7 - 24.5]	24.7	[22.4 - 27.2]	20.4	[17.7 - 23.5]	0.54
'PS125SPAdes.Assembly.fa'	'PS672SPAdes.Assembly.fa'	33.8	[30.4 - 37.3]	24.7	[22.4 - 27.2]	30.5	[27.6 - 33.6]	0.35
'PS395SPAdes.Assembly.fa'	Pseudomonas extremorientalis LMG 19695	29.2	[25.8 - 32.8]	24.7	[22.4 - 27.2]	27.1	[24.2 - 30.2]	0.97
'JEA962 SPAdes.Assembly.fa'	Pseudomonas piscicola P50	25.3	[22.0 - 28.9]	24.7	[22.4 - 27.2]	24	[21.2 - 27.1]	1.21
'PS923SPAdes.Assembly.fa'	Pseudomonas cremoris WS 5106T	26.9	[23.6 - 30.6]	24.7	[22.4 - 27.2]	25.3	[22.5 - 28.5]	0.11
'JEA288 SPAdes.Assembly.fa'	'PS703SPAdes.Assembly.fa'	30.8	[27.5 - 34.4]	24.7	[22.3 - 27.1]	28.3	[25.4 - 31.5]	0.58
'PS906SPAdes.Assembly.fa'	Pseudomonas cichorii ATCC 10857	33	[29.6 - 36.6]	24.7	[22.4 - 27.2]	30	[27.1 - 33.1]	1.06
'JEA288 SPAdes.Assembly.fa'	'PS671SPAdes.Assembly.fa'	31.5	[28.1 - 35.1]	24.7	[22.4 - 27.2]	28.9	[25.9 - 32.0]	0.51
'JEA962 SPAdes.Assembly.fa'	Pseudomonas reinekei MT1	27.3	[24.0 - 30.9]	24.7	[22.4 - 27.2]	25.6	[22.8 - 28.7]	0.54
'PS672SPAdes.Assembly.fa'	'PS797SPAdes.Assembly.fa'	30.4	[27.0 - 34.0]	24.7	[22.4 - 27.2]	28	[25.1 - 31.1]	0.52
'PS906SPAdes.Assembly.fa'	Pseudomonas capsici Pc19-1	33.2	[29.8 - 36.7]	24.7	[22.4 - 27.2]	30.1	[27.2 - 33.2]	0.75
'PS395SPAdes.Assembly.fa'	Pseudomonas fildesensis KG01	28.4	[25.1 - 32.1]	24.7	[22.4 - 27.2]	26.5	[23.6 - 29.6]	0.18
'PS703SPAdes.Assembly.fa'	Pseudomonas capsici Pc19-1	31.9	[28.5 - 35.4]	24.7	[22.4 - 27.2]	29.1	[26.2 - 32.2]	1.35
'PS671SPAdes.Assembly.fa'	'PS926SPAdes.Assembly.fa'	30.4	[27.1 - 34.0]	24.7	[22.4 - 27.2]	28	[25.1 - 31.2]	0.46
'JEA962 SPAdes.Assembly.fa'	'PS923SPAdes.Assembly.fa'	26.6	[23.3 - 30.3]	24.7	[22.4 - 27.2]	25.1	[22.2 - 28.2]	0.23
'PS923SPAdes.Assembly.fa'	Pseudomonas tritici SWRI145	28.6	[25.2 - 32.2]	24.7	[22.4 - 27.2]	26.6	[23.7 - 29.7]	0.06
'PS693SPAdes.Assembly.fa'	Pseudomonas cichorii ATCC 10857	33.1	[29.8 - 36.7]	24.7	[22.4 - 27.2]	30.1	[27.1 - 33.2]	1.14
'PS1SPAdes.Assembly.fa'	Pseudomonas canadensis 2-92	25	[21.7 - 28.7]	24.7	[22.4 - 27.2]	23.8	[21.0 - 26.9]	0.5
'PS685SPAdes.Assembly.fa'	Pseudomonas capsici Pc19-1	33.1	[29.7 - 36.7]	24.7	[22.3 - 27.1]	30	[27.1 - 33.1]	0.76
'PS671SPAdes.Assembly.fa'	Pseudomonas cerasi 58	28.8	[25.5 - 32.5]	24.7	[22.4 - 27.2]	26.8	[23.9 - 29.9]	0.94
'PS672SPAdes.Assembly.fa'	'PS903SPAdes.Assembly.fa'	32.8	[29.4 - 36.4]	24.7	[22.4 - 27.2]	29.8	[26.9 - 32.9]	0.43
'JEA962 SPAdes.Assembly.fa'	Pseudomonas kribbensis KCTC 32541T	30	[26.6 - 33.6]	24.7	[22.4 - 27.2]	27.7	[24.8 - 30.8]	0.83
'JEA288 SPAdes.Assembly.fa'	Pseudomonas capsici Pc19-1	33	[29.7 - 36.6]	24.7	[22.4 - 27.2]	30	[27.1 - 33.1]	0.77
'PS632SPAdes.Assembly.fa'	Pseudomonas capsici Pc19-1	33.3	[29.9 - 36.9]	24.7	[22.4 - 27.1]	30.2	[27.3 - 33.3]	0.83
'JEA2159 SPAdes.Assembly.fa'	'PS703SPAdes.Assembly.fa'	30.1	[26.7 - 33.7]	24.7	[22.4 - 27.2]	27.8	[24.9 - 30.9]	0.59
'PS671SPAdes.Assembly.fa'	'PS797SPAdes.Assembly.fa'	30.3	[27.0 - 33.9]	24.7	[22.4 - 27.2]	28	[25.1 - 31.1]	0.52
'PS395SPAdes.Assembly.fa'	Pseudomonas poae LMG 21465	27.3	[23.9 - 30.9]	24.7	[22.4 - 27.2]	25.6	[22.8 - 28.7]	0.45
'PS693SPAdes.Assembly.fa'	Pseudomonas capsici Pc19-1	33.2	[29.9 - 36.8]	24.7	[22.4 - 27.2]	30.1	[27.2 - 33.2]	0.83
'PS671SPAdes.Assembly.fa'	'PS914SPAdes.Assembly.fa'	30.5	[27.1 - 34.1]	24.7	[22.4 - 27.2]	28.1	[25.2 - 31.2]	0.49
'PS125SPAdes.Assembly.fa'	'PS671SPAdes.Assembly.fa'	33.8	[30.4 - 37.3]	24.7	[22.4 - 27.2]	30.5	[27.6 - 33.6]	0.35
'JEA2056 SPAdes.Assembly.fa'	'PS671SPAdes.Assembly.fa'	30.1	[26.7 - 33.7]	24.7	[22.4 - 27.2]	27.8	[24.9 - 30.9]	0.57
'PS626SPAdes.Assembly.fa'	'PS671SPAdes.Assembly.fa'	30.4	[27.1 - 34.0]	24.7	[22.4 - 27.2]	28	[25.1 - 31.2]	0.49
'PS125SPAdes.Assembly.fa'	'PS703SPAdes.Assembly.fa'	33.8	[30.4 - 37.4]	24.7	[22.4 - 27.2]	30.6	[27.6 - 33.7]	0.42
'JEA962 SPAdes.Assembly.fa'	Pseudomonas farris SWRI79	28.5	[25.1 - 32.1]	24.7	[22.4 - 27.2]	26.6	[23.7 - 29.7]	0.97
'PS672SPAdes.Assembly.fa'	'PS914SPAdes.Assembly.fa'	30.5	[27.1 - 34.1]	24.7	[22.4 - 27.2]	28.1	[25.2 - 31.2]	0.49
'PS825SPAdes.Assembly.fa'	Pseudomonas allokribbensis LMG31525T	29.2	[25.9 - 32.8]	24.7	[22.4 - 27.2]	27.1	[24.2 - 30.2]	0.58
'PS802SPAdes.Assembly.fa'	Pseudomonas cichorii ATCC 10857	32.7	[29.3 - 36.3]	24.7	[22.3 - 27.1]	29.7	[26.8 - 32.8]	1.24
'PS703SPAdes.Assembly.fa'	Pseudomonas asturiensis LMG 26898	31.6	[28.2 - 35.2]	24.7	[22.3 - 27.1]	28.9	[26.0 - 32.0]	0.65
'PS672SPAdes.Assembly.fa'	'PS926SPAdes.Assembly.fa'	30.4	[27.1 - 34.0]	24.7	[22.4 - 27.2]	28	[25.1 - 31.2]	0.46
'JEA962 SPAdes.Assembly.fa'	Pseudomonas rustica DSM 112348T	26.9	[23.5 - 30.5]	24.7	[22.4 - 27.2]	25.3	[22.4 - 28.4]	0.8
'JEA2159 SPAdes.Assembly.fa'	Pseudomonas cichorii ATCC 10857	32.8	[29.4 - 36.3]	24.7	[22.4 - 27.2]	29.8	[26.9 - 32.9]	1.08
'JEA2056 SPAdes.Assembly.fa'	Pseudomonas capsici Pc19-1	32.7	[29.3 - 36.3]	24.7	[22.4 - 27.2]	29.7	[26.8 - 32.8]	0.71
'PS303SPAdes.Assembly.fa'	Pseudomonas simiae CCUG 50988	28.2	[24.8 - 31.8]	24.7	[22.4 - 27.1]	26.3	[23.4 - 29.4]	0.46
'PS668SPAdes.Assembly.fa'	'PS672SPAdes.Assembly.fa'	33.3	[30.0 - 36.9]	24.7	[22.4 - 27.2]	30.2	[27.3 - 33.3]	0.38
'PS923SPAdes.Assembly.fa'	Pseudomonas marginalis ICMP 3553	28.1	[24.7 - 31.7]	24.7	[22.4 - 27.2]	26.2	[23.4 - 29.3]	0.47
'JEA2057 SPAdes.Assembly.fa'	Pseudomonas capsici Pc19-1	33.1	[29.8 - 36.7]	24.7	[22.4 - 27.2]	30.1	[27.1 - 33.2]	0.83
'JEA2160 SPAdes.Assembly.fa'	'PS671SPAdes.Assembly.fa'	30.7	[27.3 - 34.2]	24.7	[22.3 - 27.1]	28.2	[25.3 - 31.3]	0.44
'PS703SPAdes.Assembly.fa'	Pseudomonas syringae KCTC 12500	29.7	[26.3 - 33.3]	24.7	[22.3 - 27.1]	27.5	[24.6 - 30.6]	0.86
'PS672SPAdes.Assembly.fa'	Pseudomonas viridiflava DSM 6694	33.5	[30.1 - 37.0]	24.7	[22.4 - 27.2]	30.3	[27.4 - 33.4]	0.34
'JEA2056 SPAdes.Assembly.fa'	'PS672SPAdes.Assembly.fa'	30.1	[26.7 - 33.7]	24.7	[22.4 - 27.2]	27.8	[24.9 - 30.9]	0.57
'PS626SPAdes.Assembly.fa'	Pseudomonas capsici Pc19-1	33.1	[29.7 - 36.7]	24.7	[22.3 - 27.1]	30	[27.1 - 33.1]	0.8
'JEA2160 SPAdes.Assembly.fa'	Pseudomonas capsici Pc19-1	32.4	[29.1 - 36.0]	24.7	[22.4 - 27.2]	29.6	[26.6 - 32.7]	0.84
'PS671SPAdes.Assembly.fa'	Pseudomonas viridiflava DSM 6694	33.5	[30.1 - 37.0]	24.7	[22.4 - 27.2]	30.3	[27.4 - 33.4]	0.34
'JEA288 SPAdes.Assembly.fa'	'PS672SPAdes.Assembly.fa'	31.5	[28.1 - 35.1]	24.7	[22.4 - 27.2]	28.9	[25.9 - 32.0]	0.51
'JEA2059 SPAdes.Assembly.fa'	Pseudomonas cichorii ATCC 10857	33.1	[29.8 - 36.7]	24.7	[22.4 - 27.2]	30.1	[27.1 - 33.2]	1.1
'JEA2159 SPAdes.Assembly.fa'	'PS672SPAdes.Assembly.fa'	30.2	[26.9 - 33.8]	24.7	[22.4 - 27.2]	27.9	[25.0 - 31.0]	0.52
'PS703SPAdes.Assembly.fa'	Pseudomonas congelans DSM 14939	30.9	[27.5 - 34.5]	24.7	[22.4 - 27.2]	28.4	[25.5 - 31.5]	0.46
'PS923SPAdes.Assembly.fa'	Pseudomonas kairouanensis KC12T	27	[23.7 - 30.7]	24.7	[22.4 - 27.2]	25.4	[22.5 - 28.5]	0.44
'PS1SPAdes.Assembly.fa'	Pseudomonas cedrina DSM 17516	28	[24.7 - 31.7]	24.7	[22.4 - 27.2]	26.2	[23.3 - 29.3]	0.83
'PS685SPAdes.Assembly.fa'	Pseudomonas cichorii ATCC 10857	32.9	[29.5 - 36.4]	24.7	[22.4 - 27.2]	29.9	[26.9 - 33.0]	1.07
'PS703SPAdes.Assembly.fa'	Pseudomonas cerasi 58	29	[25.7 - 32.6]	24.7	[22.4 - 27.2]	27	[24.1 - 30.1]	1.01
'PS631SPAdes.Assembly.fa'	Pseudomonas capsici Pc19-1	32.2	[28.8 - 35.8]	24.7	[22.4 - 27.1]	29.4	[26.5 - 32.5]	0.48
'PS672SPAdes.Assembly.fa'	Pseudomonas cerasi 58	28.8	[25.5 - 32.5]	24.7	[22.4 - 27.2]	26.8	[23.9 - 29.9]	0.94
'JEA2059 SPAdes.Assembly.fa'	Pseudomonas capsici Pc19-1	33.3	[29.9 - 36.8]	24.7	[22.4 - 27.2]	30.2	[27.2 - 33.3]	0.79
'PS825SPAdes.Assembly.fa'	Pseudomonas fitomaticsae FIT81	30.7	[27.3 - 34.3]	24.7	[22.4 - 27.2]	28.2	[25.3 - 31.4]	0.33
'PS395SPAdes.Assembly.fa'	Pseudomonas lurida LMG 21995	28.5	[25.2 - 32.1]	24.6	[22.2 - 27.0]	26.6	[23.7 - 29.7]	0.65
'JEA962 SPAdes.Assembly.fa'	Pseudomonas helmanticensis LMG 28168	26.8	[23.5 - 30.5]	24.6	[22.3 - 27.1]	25.2	[22.4 - 28.4]	0.47
'JEA314 SPAdes.Assembly.fa'	'PS923SPAdes.Assembly.fa'	28.1	[24.7 - 31.7]	24.6	[22.3 - 27.0]	26.2	[23.3 - 29.3]	0.11
'PS672SPAdes.Assembly.fa'	Pseudomonas syringae KCTC 12500	29.7	[26.3 - 33.3]	24.6	[22.3 - 27.1]	27.4	[24.5 - 30.6]	0.79
'PS923SPAdes.Assembly.fa'	Pseudomonas synxantha DSM 18928	26.8	[23.5 - 30.5]	24.6	[22.3 - 27.1]	25.3	[22.4 - 28.4]	0.28
'PS923SPAdes.Assembly.fa'	Pseudomonas pisciculturae P115 T	27.7	[24.4 - 31.4]	24.6	[22.2 - 27.0]	25.9	[23.1 - 29.1]	0.09
'PS668SPAdes.Assembly.fa'	'PS703SPAdes.Assembly.fa'	34.1	[30.8 - 37.7]	24.6	[22.3 - 27.1]	30.7	[27.8 - 33.8]	0.45
'JEA962 SPAdes.Assembly.fa'	Pseudomonas gozinkensis LMG 31526	29.6	[26.2 - 33.2]	24.6	[22.3 - 27.1]	27.4	[24.5 - 30.5]	0.59
'PS825SPAdes.Assembly.fa'	Pseudomonas germanica FIT28	26.8	[23.4 - 30.4]	24.6	[22.3 - 27.1]	25.2	[22.3 - 28.3]	1.83
'PS672SPAdes.Assembly.fa'	Pseudomonas cichorii ATCC 10857	31.9	[28.6 - 35.5]	24.6	[22.3 - 27.1]	29.1	[26.2 - 32.3]	1.59
'PS825SPAdes.Assembly.fa'	Pseudomonas piscicola P50	24.8	[21.4 - 28.4]	24.6	[22.2 - 27.0]	23.6	[20.8 - 26.7]	2.42
'PS1SPAdes.Assembly.fa'	Pseudomonas azadiae SWRI103	29	[25.7 - 32.7]	24.6	[22.3 - 27.0]	27	[24.1 - 30.1]	0.81
'JEA314 SPAdes.Assembly.fa'	Pseudomonas rustica DSM 112348T	26.5	[23.2 - 30.2]	24.6	[22.3 - 27.0]	25	[22.1 - 28.1]	1.14
'PS391SPAdes.Assembly.fa'	Pseudomonas canadensis 2-92	23.4	[20.1 - 27.1]	24.6	[22.3 - 27.1]	22.5	[19.7 - 25.6]	1.19
'PS923SPAdes.Assembly.fa'	Pseudomonas costantinii LMG 22119	27.7	[24.3 - 31.3]	24.6	[22.3 - 27.1]	25.9	[23.0 - 29.0]	0.54
'PS395SPAdes.Assembly.fa'	Pseudomonas simiae CCUG 50988	28.4	[25.1 - 32.1]	24.6	[22.3 - 27.1]	26.5	[23.6 - 29.6]	0.35
'PS671SPAdes.Assembly.fa'	Pseudomonas cichorii ATCC 10857	31.9	[28.6 - 35.5]	24.6	[22.3 - 27.1]	29.1	[26.2 - 32.2]	1.6
'PS303SPAdes.Assembly.fa'	Pseudomonas marginalis ICMP 3553	28	[24.6 - 31.6]	24.6	[22.3 - 27.1]	26.1	[23.3 - 29.2]	0.57
'PS395SPAdes.Assembly.fa'	Pseudomonas salomonii LMG 22120	27.6	[24.2 - 31.2]	24.6	[22.3 - 27.1]	25.8	[23.0 - 28.9]	0.15
'PS703SPAdes.Assembly.fa'	'PS802SPAdes.Assembly.fa'	30.5	[27.1 - 34.1]	24.6	[22.3 - 27.1]	28.1	[25.2 - 31.2]	0.42
'PS703SPAdes.Assembly.fa'	Pseudomonas cannabina ICMP 2823	28.1	[24.7 - 31.7]	24.6	[22.3 - 27.1]	26.2	[23.3 - 29.3]	1.33
'PS1SPAdes.Assembly.fa'	Pseudomonas extremorientalis LMG 19695	29.1	[25.7 - 32.7]	24.6	[22.3 - 27.0]	27	[24.1 - 30.1]	1.04
'PS671SPAdes.Assembly.fa'	Pseudomonas congelans DSM 14939	31	[27.7 - 34.6]	24.6	[22.3 - 27.1]	28.5	[25.6 - 31.6]	0.39
'PS703SPAdes.Assembly.fa'	Pseudomonas meliae CFBP 3225	30.1	[26.7 - 33.7]	24.6	[22.3 - 27.0]	27.7	[24.8 - 30.9]	1.38
'PS1SPAdes.Assembly.fa'	Pseudomonas grimontii DSM 17515	27.1	[23.8 - 30.8]	24.6	[22.3 - 27.1]	25.5	[22.6 - 28.6]	0.19
'PS671SPAdes.Assembly.fa'	Pseudomonas cannabina ICMP 2823	27.9	[24.6 - 31.5]	24.6	[22.3 - 27.1]	26.1	[23.2 - 29.2]	1.26
'PS391SPAdes.Assembly.fa'	Pseudomonas extremorientalis LMG 19695	26.4	[23.0 - 30.0]	24.6	[22.3 - 27.1]	24.9	[22.0 - 28.0]	1.73
'PS672SPAdes.Assembly.fa'	Pseudomonas triticifolii DOAB 1067	32.7	[29.3 - 36.3]	24.6	[22.3 - 27.1]	29.7	[26.8 - 32.8]	0.43
'PS395SPAdes.Assembly.fa'	Pseudomonas canadensis 2-92	25.4	[22.1 - 29.1]	24.6	[22.3 - 27.1]	24.2	[21.3 - 27.3]	0.43
'PS391SPAdes.Assembly.fa'	Pseudomonas marginalis DSM 13124	25.5	[22.2 - 29.1]	24.6	[22.2 - 27.0]	24.2	[21.3 - 27.3]	1.43
'PS391SPAdes.Assembly.fa'	Pseudomonas aylmerensis S1E40	26.5	[23.2 - 30.1]	24.6	[22.3 - 27.0]	25	[22.1 - 28.1]	2.45
'PS672SPAdes.Assembly.fa'	Pseudomonas capsici Pc19-1	32.2	[28.8 - 35.8]	24.6	[22.3 - 27.1]	29.3	[26.4 - 32.4]	1.28
'PS850SPAdes.Assembly.fa'	Pseudomonas cichorii ATCC 10857	32.7	[29.4 - 36.3]	24.6	[22.3 - 27.1]	29.7	[26.8 - 32.9]	1.24
'PS391SPAdes.Assembly.fa'	Pseudomonas orientalis DSM 17489	26.1	[22.7 - 29.7]	24.6	[22.3 - 27.0]	24.7	[21.8 - 27.8]	1.32
'PS672SPAdes.Assembly.fa'	Pseudomonas cannabina ICMP 2823	27.9	[24.6 - 31.5]	24.6	[22.3 - 27.1]	26.1	[23.2 - 29.2]	1.26
'PS303SPAdes.Assembly.fa'	Pseudomonas cremoris WS 5106T	26.7	[23.4 - 30.4]	24.6	[22.2 - 27.0]	25.2	[22.3 - 28.3]	0.21
'PS671SPAdes.Assembly.fa'	Pseudomonas triticifolii DOAB 1067	32.7	[29.3 - 36.3]	24.6	[22.3 - 27.1]	29.7	[26.8 - 32.8]	0.43
'PS703SPAdes.Assembly.fa'	Pseudomonas triticifolii DOAB 1067	33	[29.6 - 36.6]	24.6	[22.3 - 27.1]	29.9	[27.0 - 33.0]	0.5
'PS703SPAdes.Assembly.fa'	Pseudomonas cichorii ATCC 10857	31.6	[28.2 - 35.2]	24.6	[22.3 - 27.1]	28.9	[25.9 - 32.0]	1.66
'PS672SPAdes.Assembly.fa'	Pseudomonas asturiensis LMG 26898	31.2	[27.8 - 34.8]	24.6	[22.3 - 27.1]	28.6	[25.7 - 31.7]	0.58
'PS395SPAdes.Assembly.fa'	Pseudomonas marginalis ICMP 3553	27.6	[24.2 - 31.2]	24.6	[22.3 - 27.1]	25.8	[23.0 - 28.9]	0.46
'PS395SPAdes.Assembly.fa'	Pseudomonas azadiae SWRI103	28.6	[25.3 - 32.3]	24.6	[22.3 - 27.1]	26.7	[23.8 - 29.8]	0.74
'PS391SPAdes.Assembly.fa'	Pseudomonas poae LMG 21465	25.2	[21.9 - 28.9]	24.6	[22.3 - 27.1]	24	[21.1 - 27.1]	1.21
'PS672SPAdes.Assembly.fa'	Pseudomonas meliae CFBP 3225	30	[26.6 - 33.6]	24.6	[22.3 - 27.1]	27.7	[24.8 - 30.8]	1.32
'PS395SPAdes.Assembly.fa'	Pseudomonas orientalis DSM 17489	28.9	[25.5 - 32.5]	24.6	[22.2 - 27.0]	26.8	[23.9 - 29.9]	0.56
'PS923SPAdes.Assembly.fa'	Pseudomonas rhodesiae LMG 17764	28	[24.7 - 31.7]	24.6	[22.3 - 27.1]	26.2	[23.3 - 29.3]	0.23
'PS671SPAdes.Assembly.fa'	Pseudomonas capsici Pc19-1	32.2	[28.8 - 35.7]	24.6	[22.3 - 27.1]	29.3	[26.4 - 32.4]	1.28
'PS1SPAdes.Assembly.fa'	Pseudomonas cyclaminis MAFF 301449T	27.4	[24.0 - 31.0]	24.6	[22.3 - 27.0]	25.7	[22.8 - 28.8]	0.37
'PS303SPAdes.Assembly.fa'	Pseudomonas tritici SWRI145	28.3	[25.0 - 32.0]	24.6	[22.3 - 27.0]	26.4	[23.5 - 29.5]	0.03
'PS703SPAdes.Assembly.fa'	'PS850SPAdes.Assembly.fa'	30.5	[27.2 - 34.1]	24.6	[22.3 - 27.1]	28.1	[25.2 - 31.2]	0.42
'PS671SPAdes.Assembly.fa'	Pseudomonas meliae CFBP 3225	30	[26.6 - 33.6]	24.6	[22.3 - 27.1]	27.7	[24.8 - 30.8]	1.32
'JEA962 SPAdes.Assembly.fa'	'PS303SPAdes.Assembly.fa'	26.5	[23.2 - 30.2]	24.6	[22.3 - 27.1]	25	[22.2 - 28.1]	0.13
'PS671SPAdes.Assembly.fa'	Pseudomonas syringae KCTC 12500	29.7	[26.3 - 33.3]	24.6	[22.3 - 27.1]	27.4	[24.5 - 30.6]	0.79
'PS825SPAdes.Assembly.fa'	Pseudomonas tensinigenes ZA 5.3	27.4	[24.1 - 31.0]	24.6	[22.3 - 27.1]	25.7	[22.8 - 28.8]	1.75
'PS672SPAdes.Assembly.fa'	Pseudomonas congelans DSM 14939	31.1	[27.7 - 34.6]	24.6	[22.3 - 27.1]	28.5	[25.6 - 31.6]	0.39
'PS1SPAdes.Assembly.fa'	Pseudomonas petroselini MAFF 311094	26.9	[23.5 - 30.5]	24.6	[22.2 - 27.0]	25.3	[22.4 - 28.4]	0.19
'PS671SPAdes.Assembly.fa'	Pseudomonas asturiensis LMG 26898	31.2	[27.8 - 34.8]	24.6	[22.3 - 27.1]	28.6	[25.7 - 31.7]	0.59
'JEA314 SPAdes.Assembly.fa'	Pseudomonas helmanticensis LMG 28168	26.7	[23.4 - 30.4]	24.5	[22.2 - 27.0]	25.2	[22.3 - 28.3]	0.81
'JEA314 SPAdes.Assembly.fa'	Pseudomonas piscicola P50	24.6	[21.3 - 28.3]	24.5	[22.2 - 26.9]	23.5	[20.6 - 26.6]	1.55
'PS164SPAdes.Assembly.fa'	Pseudomonas avellanae BPIC 631	21.1	[17.8 - 24.7]	24.5	[22.2 - 27.0]	20.6	[17.8 - 23.6]	0.42
'PS703SPAdes.Assembly.fa'	Pseudomonas amygdali CFBP 3205	29.9	[26.5 - 33.5]	24.5	[22.1 - 26.9]	27.6	[24.7 - 30.7]	1.5
'PS671SPAdes.Assembly.fa'	Pseudomonas alliivorans 20GA0068T	33.3	[29.9 - 36.8]	24.5	[22.1 - 26.9]	30.1	[27.2 - 33.2]	0.58
'PS923SPAdes.Assembly.fa'	Pseudomonas antarctica LMG 22709	27.8	[24.4 - 31.4]	24.5	[22.2 - 27.0]	26	[23.1 - 29.1]	0.42
'JEA314 SPAdes.Assembly.fa'	Pseudomonas gozinkensis LMG 31526	30.2	[26.8 - 33.8]	24.5	[22.1 - 26.9]	27.8	[24.9 - 30.9]	0.26
'PS395SPAdes.Assembly.fa'	Pseudomonas pergaminensis 1008T	28.9	[25.6 - 32.5]	24.5	[22.2 - 27.0]	26.9	[24.0 - 30.0]	0.79
'PS1SPAdes.Assembly.fa'	Pseudomonas simiae CCUG 50988	28.3	[24.9 - 31.9]	24.5	[22.2 - 27.0]	26.4	[23.5 - 29.5]	0.42
'PS643SPAdes.Assembly.fa'	Pseudomonas avellanae BPIC 631	20.5	[17.3 - 24.1]	24.5	[22.2 - 27.0]	20.1	[17.3 - 23.1]	0.56
'PS391SPAdes.Assembly.fa'	Pseudomonas fildesensis KG01	26.4	[23.1 - 30.0]	24.5	[22.2 - 27.0]	24.9	[22.0 - 28.0]	0.94
'PS923SPAdes.Assembly.fa'	Pseudomonas kitaguniensis MAFF 212408T	26.3	[23.0 - 30.0]	24.5	[22.2 - 27.0]	24.8	[22.0 - 27.9]	0.45
'JEA314 SPAdes.Assembly.fa'	Pseudomonas mercuritolerans SAICEUPSM T	27.7	[24.3 - 31.3]	24.5	[22.2 - 27.0]	25.9	[23.0 - 29.0]	0.11
'JEA962 SPAdes.Assembly.fa'	'PS395SPAdes.Assembly.fa'	26.8	[23.5 - 30.5]	24.5	[22.2 - 27.0]	25.2	[22.4 - 28.3]	0.24
'PS1SPAdes.Assembly.fa'	Pseudomonas salomonii LMG 22120	27.3	[23.9 - 30.9]	24.5	[22.2 - 27.0]	25.6	[22.7 - 28.7]	0.07
'PS391SPAdes.Assembly.fa'	Pseudomonas cedrina DSM 17516	26	[22.7 - 29.7]	24.5	[22.2 - 26.9]	24.6	[21.7 - 27.7]	1.52
'PS672SPAdes.Assembly.fa'	Pseudomonas savastanoi ICMP 4352	29.2	[25.8 - 32.8]	24.5	[22.2 - 27.0]	27	[24.1 - 30.1]	1.72
'PS1SPAdes.Assembly.fa'	Pseudomonas fildesensis KG01	28.9	[25.5 - 32.5]	24.5	[22.1 - 26.9]	26.8	[23.9 - 29.9]	0.26
'PS671SPAdes.Assembly.fa'	Pseudomonas amygdali CFBP 3205	29.7	[26.3 - 33.3]	24.5	[22.2 - 27.0]	27.4	[24.5 - 30.5]	1.43
'PS671SPAdes.Assembly.fa'	'PS802SPAdes.Assembly.fa'	30.7	[27.3 - 34.3]	24.5	[22.2 - 27.0]	28.2	[25.3 - 31.3]	0.35
'PS391SPAdes.Assembly.fa'	'PS825SPAdes.Assembly.fa'	26.2	[22.9 - 29.8]	24.5	[22.2 - 27.0]	24.7	[21.9 - 27.8]	1.72
'PS671SPAdes.Assembly.fa'	'PS850SPAdes.Assembly.fa'	30.7	[27.3 - 34.3]	24.5	[22.2 - 27.0]	28.2	[25.3 - 31.3]	0.35
'PS672SPAdes.Assembly.fa'	Pseudomonas floridensis GEV388	31.6	[28.2 - 35.2]	24.5	[22.2 - 27.0]	28.8	[25.9 - 32.0]	0.55
'PS1SPAdes.Assembly.fa'	Pseudomonas orientalis DSM 17489	28.3	[24.9 - 31.9]	24.5	[22.2 - 27.0]	26.4	[23.5 - 29.5]	0.63
'JEA314 SPAdes.Assembly.fa'	Pseudomonas hamedanensis SWRI65	27.5	[24.2 - 31.1]	24.5	[22.2 - 27.0]	25.8	[22.9 - 28.9]	0.06
'PS703SPAdes.Assembly.fa'	Pseudomonas floridensis GEV388	31.8	[28.4 - 35.4]	24.5	[22.2 - 27.0]	29	[26.1 - 32.1]	0.61
'JEA314 SPAdes.Assembly.fa'	Pseudomonas triticicola SWRI88	28.1	[24.8 - 31.8]	24.5	[22.2 - 26.9]	26.2	[23.4 - 29.4]	0.06
'PS1SPAdes.Assembly.fa'	Pseudomonas lurida LMG 21995	28.4	[25.1 - 32.1]	24.5	[22.1 - 26.9]	26.5	[23.6 - 29.6]	0.72
'JEA314 SPAdes.Assembly.fa'	Pseudomonas moraviensis LMG 24280	27.8	[24.5 - 31.5]	24.5	[22.2 - 27.0]	26	[23.1 - 29.1]	0.12
'PS1SPAdes.Assembly.fa'	Pseudomonas asgharzadehiana SWRI132	28.1	[24.7 - 31.7]	24.5	[22.2 - 27.0]	26.2	[23.3 - 29.3]	0.71
'JEA962 SPAdes.Assembly.fa'	Pseudomonas triticicola SWRI88	27	[23.6 - 30.6]	24.5	[22.2 - 27.0]	25.3	[22.5 - 28.5]	0.28
'PS672SPAdes.Assembly.fa'	'PS802SPAdes.Assembly.fa'	30.7	[27.3 - 34.3]	24.5	[22.2 - 27.0]	28.2	[25.3 - 31.3]	0.35
'PS1SPAdes.Assembly.fa'	'PS825SPAdes.Assembly.fa'	28.8	[25.4 - 32.4]	24.5	[22.2 - 27.0]	26.7	[23.8 - 29.8]	1.04
'PS391SPAdes.Assembly.fa'	Pseudomonas grimontii DSM 17515	25.4	[22.0 - 29.0]	24.5	[22.2 - 27.0]	24.1	[21.2 - 27.2]	0.87
'JEA962 SPAdes.Assembly.fa'	Pseudomonas iranensis SWRI54	27.4	[24.0 - 31.0]	24.5	[22.2 - 27.0]	25.7	[22.8 - 28.8]	0.18
'PS391SPAdes.Assembly.fa'	Pseudomonas petroselini MAFF 311094	25.4	[22.1 - 29.1]	24.5	[22.2 - 27.0]	24.1	[21.3 - 27.2]	0.88
'PS391SPAdes.Assembly.fa'	Pseudomonas asgharzadehiana SWRI132	26	[22.7 - 29.7]	24.5	[22.2 - 26.9]	24.6	[21.7 - 27.7]	1.4
'PS303SPAdes.Assembly.fa'	Pseudomonas rhodesiae LMG 17764	27.5	[24.2 - 31.2]	24.5	[22.2 - 27.0]	25.8	[22.9 - 28.9]	0.32
'PS395SPAdes.Assembly.fa'	Pseudomonas tritici SWRI145	28.3	[24.9 - 31.9]	24.5	[22.2 - 27.0]	26.4	[23.5 - 29.5]	0.08
'PS303SPAdes.Assembly.fa'	Pseudomonas costantinii LMG 22119	27.7	[24.3 - 31.3]	24.5	[22.1 - 26.9]	25.9	[23.0 - 29.0]	0.45
'PS672SPAdes.Assembly.fa'	Pseudomonas amygdali CFBP 3205	29.7	[26.3 - 33.3]	24.5	[22.2 - 27.0]	27.4	[24.5 - 30.5]	1.43
'JEA314 SPAdes.Assembly.fa'	Pseudomonas atacamensis M7D1	28.2	[24.9 - 31.9]	24.5	[22.1 - 26.9]	26.3	[23.4 - 29.4]	0.17
'PS303SPAdes.Assembly.fa'	Pseudomonas kairouanensis KC12T	27.4	[24.1 - 31.1]	24.5	[22.2 - 26.9]	25.7	[22.8 - 28.8]	0.53
'PS1SPAdes.Assembly.fa'	Pseudomonas marginalis DSM 13124	27.5	[24.2 - 31.2]	24.5	[22.2 - 27.0]	25.8	[22.9 - 28.9]	0.74
'PS395SPAdes.Assembly.fa'	Pseudomonas costantinii LMG 22119	27.5	[24.2 - 31.2]	24.5	[22.2 - 27.0]	25.8	[22.9 - 28.9]	0.56
'JEA314 SPAdes.Assembly.fa'	Pseudomonas siliginis SWRI31	27.7	[24.3 - 31.3]	24.5	[22.1 - 26.9]	25.9	[23.0 - 29.0]	0.07
'PS672SPAdes.Assembly.fa'	'PS850SPAdes.Assembly.fa'	30.7	[27.3 - 34.3]	24.5	[22.2 - 27.0]	28.2	[25.3 - 31.3]	0.35
'PS395SPAdes.Assembly.fa'	Pseudomonas quebecensis S1Bt42	29.7	[26.3 - 33.3]	24.5	[22.2 - 27.0]	27.4	[24.5 - 30.5]	1
'PS671SPAdes.Assembly.fa'	Pseudomonas savastanoi ICMP 4352	29.2	[25.8 - 32.8]	24.5	[22.2 - 27.0]	27	[24.1 - 30.1]	1.73
'PS671SPAdes.Assembly.fa'	Pseudomonas floridensis GEV388	31.6	[28.2 - 35.2]	24.5	[22.2 - 27.0]	28.8	[25.9 - 32.0]	0.55
'PS391SPAdes.Assembly.fa'	Pseudomonas nabeulensis E10BT	25.2	[21.9 - 28.8]	24.5	[22.2 - 27.0]	23.9	[21.1 - 27.0]	1.09
'JEA314 SPAdes.Assembly.fa'	Pseudomonas iranensis SWRI54	28.2	[24.8 - 31.8]	24.5	[22.2 - 27.0]	26.3	[23.4 - 29.4]	0.16
'PS1SPAdes.Assembly.fa'	Pseudomonas quebecensis S1Bt42	29.5	[26.1 - 33.1]	24.5	[22.1 - 26.9]	27.3	[24.4 - 30.4]	1.07
'JEA962 SPAdes.Assembly.fa'	Pseudomonas mercuritolerans SAICEUPSM T	26.7	[23.3 - 30.3]	24.5	[22.2 - 27.0]	25.1	[22.2 - 28.2]	0.23
'PS1SPAdes.Assembly.fa'	Pseudomonas cremoris WS 5106T	27.6	[24.2 - 31.2]	24.4	[22.0 - 26.8]	25.8	[22.9 - 28.9]	0.17
'PS303SPAdes.Assembly.fa'	Pseudomonas kitaguniensis MAFF 212408T	26.3	[23.0 - 30.0]	24.4	[22.1 - 26.9]	24.8	[22.0 - 27.9]	0.36
'PS391SPAdes.Assembly.fa'	Pseudomonas simiae CCUG 50988	26.2	[22.9 - 29.9]	24.4	[22.1 - 26.9]	24.8	[21.9 - 27.9]	1.11
'PS703SPAdes.Assembly.fa'	Pseudomonas savastanoi ICMP 4352	29.3	[25.9 - 32.9]	24.4	[22.1 - 26.9]	27.1	[24.2 - 30.2]	1.79
'PS303SPAdes.Assembly.fa'	Pseudomonas synxantha DSM 18928	26.4	[23.1 - 30.1]	24.4	[22.1 - 26.9]	24.9	[22.0 - 28.0]	0.18
'JEA314 SPAdes.Assembly.fa'	Pseudomonas germanica FIT28	26.8	[23.5 - 30.5]	24.4	[22.0 - 26.8]	25.2	[22.3 - 28.3]	0.96
'JEA962 SPAdes.Assembly.fa'	Pseudomonas atacamensis M7D1	27.4	[24.1 - 31.1]	24.4	[22.1 - 26.9]	25.7	[22.8 - 28.8]	0.16
'JEA2060 SPAdes.Assembly.fa'	Pseudomonas avellanae BPIC 631	21.4	[18.2 - 25.0]	24.4	[22.0 - 26.8]	20.8	[18.1 - 23.9]	0.38
'JEA314 SPAdes.Assembly.fa'	Pseudomonas kribbensis KCTC 32541T	30.9	[27.5 - 34.5]	24.4	[22.1 - 26.9]	28.3	[25.4 - 31.4]	0.49
'PS391SPAdes.Assembly.fa'	Pseudomonas pergaminensis 1008T	26.4	[23.0 - 30.0]	24.4	[22.1 - 26.9]	24.8	[22.0 - 27.9]	1.55
'PS303SPAdes.Assembly.fa'	Pseudomonas antarctica LMG 22709	27.8	[24.4 - 31.4]	24.4	[22.0 - 26.8]	26	[23.1 - 29.1]	0.33
'PS1SPAdes.Assembly.fa'	Pseudomonas marginalis ICMP 3553	28	[24.7 - 31.7]	24.4	[22.1 - 26.8]	26.1	[23.3 - 29.3]	0.53
'JEA962 SPAdes.Assembly.fa'	'PS1SPAdes.Assembly.fa'	27.2	[23.9 - 30.9]	24.4	[22.1 - 26.9]	25.5	[22.7 - 28.6]	0.17
'JEA962 SPAdes.Assembly.fa'	Pseudomonas tensinigenes ZA 5.3	27.3	[23.9 - 30.9]	24.4	[22.1 - 26.9]	25.6	[22.7 - 28.7]	0.54
'PS807SPAdes.Assembly.fa'	Pseudomonas marginalis DSM 13124	15.1	[12.2 - 18.5]	24.4	[22.0 - 26.8]	15.3	[12.8 - 18.2]	2.08
'PS59SPAdes.Assembly.fa'	Pseudomonas avellanae BPIC 631	21.4	[18.1 - 25.0]	24.4	[22.1 - 26.9]	20.8	[18.0 - 23.9]	0.43
'PS303SPAdes.Assembly.fa'	Pseudomonas pisciculturae P115 T	27.2	[23.8 - 30.8]	24.4	[22.1 - 26.9]	25.5	[22.6 - 28.6]	0.18
'PS923SPAdes.Assembly.fa'	Pseudomonas sivasensis P7	27.3	[23.9 - 30.9]	24.4	[22.1 - 26.9]	25.6	[22.7 - 28.7]	0.45
'PS807SPAdes.Assembly.fa'	Pseudomonas kielensis MBT-1	15.1	[12.2 - 18.5]	24.4	[22.1 - 26.8]	15.3	[12.8 - 18.2]	2.31
'PS825SPAdes.Assembly.fa'	Pseudomonas crudilactis UCMA 17988T	27.1	[23.8 - 30.7]	24.4	[22.1 - 26.9]	25.4	[22.6 - 28.5]	1.79
'JEA962 SPAdes.Assembly.fa'	Pseudomonas granadensis LMG 27940	27.5	[24.1 - 31.1]	24.4	[22.1 - 26.9]	25.7	[22.8 - 28.8]	0.44
'PS395SPAdes.Assembly.fa'	Pseudomonas synxantha DSM 18928	26.1	[22.7 - 29.7]	24.4	[22.0 - 26.8]	24.6	[21.8 - 27.7]	0.29
'JEA314 SPAdes.Assembly.fa'	Pseudomonas glycinae MS586	30.6	[27.3 - 34.2]	24.4	[22.1 - 26.9]	28.1	[25.2 - 31.2]	0.43
'PS395SPAdes.Assembly.fa'	Pseudomonas rhodesiae LMG 17764	27.4	[24.1 - 31.1]	24.4	[22.1 - 26.9]	25.7	[22.8 - 28.8]	0.22
'JEA314 SPAdes.Assembly.fa'	Pseudomonas fitomaticsae FIT81	31.2	[27.8 - 34.8]	24.4	[22.1 - 26.8]	28.5	[25.6 - 31.6]	0.54
'JEA314 SPAdes.Assembly.fa'	'PS303SPAdes.Assembly.fa'	27.8	[24.5 - 31.5]	24.4	[22.1 - 26.9]	26	[23.1 - 29.1]	0.2
'PS395SPAdes.Assembly.fa'	Pseudomonas cremoris WS 5106T	27.6	[24.2 - 31.2]	24.4	[22.1 - 26.9]	25.8	[22.9 - 28.9]	0.1
'PS391SPAdes.Assembly.fa'	Pseudomonas marginalis ICMP 3553	26.2	[22.9 - 29.9]	24.4	[22.1 - 26.9]	24.7	[21.9 - 27.8]	1.22
'PS672SPAdes.Assembly.fa'	Pseudomonas alliivorans 20GA0068T	33.4	[30.0 - 36.9]	24.4	[22.1 - 26.9]	30.1	[27.2 - 33.2]	0.58
'PS395SPAdes.Assembly.fa'	Pseudomonas antarctica LMG 22709	27.3	[23.9 - 30.9]	24.4	[22.1 - 26.9]	25.6	[22.7 - 28.7]	0.43
'JEA962 SPAdes.Assembly.fa'	Pseudomonas moraviensis LMG 24280	27.7	[24.3 - 31.3]	24.4	[22.1 - 26.9]	25.9	[23.0 - 29.0]	0.46
'PS619SPAdes.Assembly.fa'	Pseudomonas avellanae BPIC 631	21.5	[18.3 - 25.1]	24.4	[22.1 - 26.9]	20.9	[18.1 - 24.0]	0.43
'JEA962 SPAdes.Assembly.fa'	Pseudomonas germanica FIT28	26.8	[23.4 - 30.4]	24.4	[22.1 - 26.9]	25.2	[22.3 - 28.3]	0.62
'JEA314 SPAdes.Assembly.fa'	Pseudomonas reinekei MT1	28	[24.6 - 31.6]	24.4	[22.1 - 26.9]	26.1	[23.2 - 29.2]	0.88
'PS807SPAdes.Assembly.fa'	Pseudomonas caspiana FBF102	15.6	[12.7 - 19.1]	24.4	[22.1 - 26.8]	15.8	[13.2 - 18.7]	1.59
'PS395SPAdes.Assembly.fa'	Pseudomonas kitaguniensis MAFF 212408T	26.4	[23.0 - 30.0]	24.4	[22.1 - 26.9]	24.9	[22.0 - 28.0]	0.47
'JEA314 SPAdes.Assembly.fa'	'PS395SPAdes.Assembly.fa'	27.7	[24.3 - 31.3]	24.4	[22.1 - 26.9]	25.8	[23.0 - 29.0]	0.1
'PS703SPAdes.Assembly.fa'	Pseudomonas alliivorans 20GA0068T	33.3	[30.0 - 36.9]	24.4	[22.1 - 26.9]	30.1	[27.2 - 33.2]	0.64
'PS825SPAdes.Assembly.fa'	Pseudomonas khorasanensis SWRI153	27.8	[24.4 - 31.4]	24.4	[22.1 - 26.9]	25.9	[23.1 - 29.1]	1.21
'PS1SPAdes.Assembly.fa'	Pseudomonas pergaminensis 1008T	29	[25.7 - 32.7]	24.4	[22.1 - 26.9]	26.9	[24.0 - 30.0]	0.86
'PS391SPAdes.Assembly.fa'	Pseudomonas azadiae SWRI103	26.5	[23.1 - 30.1]	24.4	[22.1 - 26.8]	24.9	[22.1 - 28.0]	1.5
'PS395SPAdes.Assembly.fa'	Pseudomonas kairouanensis KC12T	27.4	[24.0 - 31.0]	24.4	[22.1 - 26.9]	25.7	[22.8 - 28.8]	0.42
'JEA314 SPAdes.Assembly.fa'	Pseudomonas allokribbensis LMG31525T	30.6	[27.2 - 34.2]	24.3	[22.0 - 26.8]	28.1	[25.1 - 31.2]	0.29
'PS855SPAdes.Assembly.fa'	Pseudomonas defluvii WCHP16	23.1	[19.8 - 26.7]	24.3	[21.9 - 26.7]	22.2	[19.4 - 25.3]	3.28
'PS1SPAdes.Assembly.fa'	Pseudomonas tritici SWRI145	28.3	[24.9 - 31.9]	24.3	[22.0 - 26.8]	26.3	[23.4 - 29.4]	0.01
'PS1SPAdes.Assembly.fa'	Pseudomonas costantinii LMG 22119	27.8	[24.4 - 31.4]	24.3	[22.0 - 26.8]	25.9	[23.0 - 29.0]	0.49
'PS391SPAdes.Assembly.fa'	'PS807SPAdes.Assembly.fa'	15	[12.1 - 18.4]	24.3	[22.0 - 26.8]	15.2	[12.7 - 18.1]	0.65
'JEA962 SPAdes.Assembly.fa'	Pseudomonas hamedanensis SWRI65	27.7	[24.4 - 31.4]	24.3	[22.0 - 26.8]	25.9	[23.0 - 29.0]	0.28
'JEA962 SPAdes.Assembly.fa'	'PS391SPAdes.Assembly.fa'	25.4	[22.1 - 29.0]	24.3	[22.0 - 26.8]	24.1	[21.2 - 27.2]	0.52
'JEA962 SPAdes.Assembly.fa'	Pseudomonas siliginis SWRI31	27	[23.6 - 30.6]	24.3	[22.0 - 26.8]	25.3	[22.4 - 28.4]	0.26
'PS807SPAdes.Assembly.fa'	Pseudomonas bohemica IA19	15.1	[12.2 - 18.5]	24.3	[22.0 - 26.8]	15.3	[12.8 - 18.2]	0.94
'PS1SPAdes.Assembly.fa'	Pseudomonas kairouanensis KC12T	27.9	[24.5 - 31.5]	24.3	[22.0 - 26.7]	26	[23.1 - 29.1]	0.49
'PS303SPAdes.Assembly.fa'	Pseudomonas sivasensis P7	27.1	[23.7 - 30.7]	24.3	[22.0 - 26.8]	25.4	[22.5 - 28.5]	0.36
'PS1SPAdes.Assembly.fa'	Pseudomonas kitaguniensis MAFF 212408T	26.3	[23.0 - 29.9]	24.3	[22.0 - 26.7]	24.8	[21.9 - 27.9]	0.4
'JEA314 SPAdes.Assembly.fa'	Pseudomonas granadensis LMG 27940	28.4	[25.0 - 32.0]	24.3	[22.0 - 26.8]	26.4	[23.5 - 29.5]	0.1
'PS391SPAdes.Assembly.fa'	Pseudomonas lurida LMG 21995	26.3	[23.0 - 30.0]	24.3	[22.0 - 26.8]	24.8	[21.9 - 27.9]	1.41
'PS161SPAdes.Assembly.fa'	Pseudomonas avellanae BPIC 631	21.1	[17.9 - 24.7]	24.3	[22.0 - 26.8]	20.6	[17.8 - 23.6]	0.73
'PS391SPAdes.Assembly.fa'	Pseudomonas costantinii LMG 22119	25.5	[22.2 - 29.2]	24.3	[21.9 - 26.7]	24.2	[21.3 - 27.3]	0.2
'JEA2060 SPAdes.Assembly.fa'	Pseudomonas cichorii ATCC 10857	24.2	[20.9 - 27.9]	24.3	[22.0 - 26.8]	23.1	[20.3 - 26.2]	0.2
'PS643SPAdes.Assembly.fa'	Pseudomonas lijiangensis LJ2	24.3	[21.0 - 28.0]	24.3	[22.0 - 26.7]	23.2	[20.4 - 26.3]	0.22
'JEA314 SPAdes.Assembly.fa'	Pseudomonas tensinigenes ZA 5.3	27.4	[24.0 - 31.0]	24.3	[22.0 - 26.8]	25.6	[22.7 - 28.7]	0.88
'JEA962 SPAdes.Assembly.fa'	Pseudomonas crudilactis UCMA 17988T	27.4	[24.1 - 31.1]	24.3	[21.9 - 26.7]	25.7	[22.8 - 28.8]	0.58
'PS391SPAdes.Assembly.fa'	Pseudomonas quebecensis S1Bt42	27.1	[23.8 - 30.8]	24.3	[22.0 - 26.8]	25.4	[22.6 - 28.5]	1.76
'PS807SPAdes.Assembly.fa'	Pseudomonas jessenii DSM 17150	14.7	[11.9 - 18.2]	24.3	[22.0 - 26.7]	15	[12.5 - 17.9]	1.16
'PS391SPAdes.Assembly.fa'	Pseudomonas cremoris WS 5106T	26	[22.7 - 29.6]	24.3	[22.0 - 26.8]	24.5	[21.7 - 27.6]	0.86
'JEA2058 SPAdes.Assembly.fa'	Pseudomonas lijiangensis LJ2	24.8	[21.4 - 28.4]	24.3	[22.0 - 26.8]	23.6	[20.7 - 26.7]	0.21
'PS391SPAdes.Assembly.fa'	Pseudomonas kairouanensis KC12T	25.3	[22.0 - 28.9]	24.3	[21.9 - 26.7]	24	[21.1 - 27.1]	1.18
'JEA314 SPAdes.Assembly.fa'	Pseudomonas khorasanensis SWRI153	27.2	[23.8 - 30.8]	24.3	[21.9 - 26.7]	25.4	[22.6 - 28.6]	0.34
'PS395SPAdes.Assembly.fa'	Pseudomonas sivasensis P7	27.2	[23.9 - 30.9]	24.3	[22.0 - 26.8]	25.5	[22.6 - 28.6]	0.46
'JEA2058 SPAdes.Assembly.fa'	Pseudomonas cerasi 58	22.5	[19.2 - 26.1]	24.2	[21.9 - 26.7]	21.7	[18.9 - 24.8]	0.61
'PS59SPAdes.Assembly.fa'	Pseudomonas capsici Pc19-1	25.2	[21.8 - 28.8]	24.2	[21.8 - 26.6]	23.9	[21.0 - 27.0]	0.16
'PS807SPAdes.Assembly.fa'	Pseudomonas silesiensis A3	14.9	[12.0 - 18.3]	24.2	[21.9 - 26.7]	15.1	[12.7 - 18.0]	1.04
'PS59SPAdes.Assembly.fa'	Pseudomonas floridensis GEV388	22.9	[19.6 - 26.5]	24.2	[21.9 - 26.7]	22	[19.2 - 25.1]	0.9
'PS1SPAdes.Assembly.fa'	Pseudomonas synxantha DSM 18928	26.4	[23.1 - 30.1]	24.2	[21.9 - 26.7]	24.9	[22.0 - 28.0]	0.22
'PS1SPAdes.Assembly.fa'	Pseudomonas pisciculturae P115 T	28	[24.6 - 31.6]	24.2	[21.9 - 26.6]	26.1	[23.2 - 29.2]	0.14
'PS391SPAdes.Assembly.fa'	Pseudomonas synxantha DSM 18928	24.7	[21.3 - 28.3]	24.2	[21.9 - 26.7]	23.5	[20.6 - 26.6]	0.47
'JEA2060 SPAdes.Assembly.fa'	Pseudomonas cannabina ICMP 2823	21.9	[18.7 - 25.6]	24.2	[21.8 - 26.6]	21.2	[18.5 - 24.3]	0.13
'JEA314 SPAdes.Assembly.fa'	'PS391SPAdes.Assembly.fa'	25.7	[22.4 - 29.4]	24.2	[21.9 - 26.7]	24.3	[21.5 - 27.4]	0.86
'PS161SPAdes.Assembly.fa'	Pseudomonas cichorii ATCC 10857	23.6	[20.3 - 27.2]	24.2	[21.9 - 26.7]	22.6	[19.8 - 25.7]	0.15
'PS59SPAdes.Assembly.fa'	Pseudomonas cerasi 58	22.4	[19.2 - 26.1]	24.2	[21.9 - 26.7]	21.7	[18.9 - 24.7]	0.5
'PS59SPAdes.Assembly.fa'	Pseudomonas cannabina ICMP 2823	22	[18.7 - 25.6]	24.2	[21.9 - 26.6]	21.3	[18.5 - 24.4]	0.18
'PS865SPAdes.Assembly.fa'	Pseudomonas defluvii WCHP16	23.1	[19.8 - 26.7]	24.2	[21.9 - 26.7]	22.2	[19.4 - 25.3]	3.28
'PS391SPAdes.Assembly.fa'	Pseudomonas antarctica LMG 22709	25.4	[22.1 - 29.0]	24.2	[21.9 - 26.7]	24	[21.2 - 27.1]	0.33
'JEA314 SPAdes.Assembly.fa'	'PS1SPAdes.Assembly.fa'	27.8	[24.4 - 31.4]	24.2	[21.9 - 26.7]	25.9	[23.0 - 29.0]	0.17
'PS703SPAdes.Assembly.fa'	Pseudomonas caricapapayae ICMP 2855	29.1	[25.8 - 32.7]	24.2	[21.9 - 26.7]	26.9	[24.0 - 30.0]	1.47
'PS59SPAdes.Assembly.fa'	Pseudomonas cichorii ATCC 10857	24.4	[21.1 - 28.1]	24.2	[21.9 - 26.7]	23.3	[20.5 - 26.4]	0.15
'PS78SPAdes.Assembly.fa'	'PS807SPAdes.Assembly.fa'	15.1	[12.2 - 18.6]	24.2	[21.9 - 26.7]	15.3	[12.8 - 18.2]	0.98
'PS391SPAdes.Assembly.fa'	Pseudomonas kitaguniensis MAFF 212408T	25	[21.7 - 28.6]	24.2	[21.9 - 26.7]	23.7	[20.9 - 26.8]	0.29
'PS79SPAdes.Assembly.fa'	'PS807SPAdes.Assembly.fa'	15.1	[12.2 - 18.6]	24.2	[21.9 - 26.7]	15.3	[12.8 - 18.2]	0.98
'PS619SPAdes.Assembly.fa'	Pseudomonas cannabina ICMP 2823	22.1	[18.9 - 25.8]	24.2	[21.9 - 26.6]	21.4	[18.6 - 24.5]	0.18
'PS1SPAdes.Assembly.fa'	Pseudomonas rhodesiae LMG 17764	27.6	[24.2 - 31.2]	24.2	[21.9 - 26.7]	25.8	[22.9 - 28.9]	0.29
'JEA2058 SPAdes.Assembly.fa'	Pseudomonas cichorii ATCC 10857	24	[20.7 - 27.7]	24.2	[21.9 - 26.7]	22.9	[20.1 - 26.0]	0.05
'PS807SPAdes.Assembly.fa'	Pseudomonas graminis DSM 11363	15.7	[12.7 - 19.1]	24.2	[21.9 - 26.6]	15.8	[13.3 - 18.7]	1.72
'JEA2058 SPAdes.Assembly.fa'	Pseudomonas cannabina ICMP 2823	21.9	[18.7 - 25.5]	24.2	[21.9 - 26.6]	21.2	[18.4 - 24.3]	0.28
'PS807SPAdes.Assembly.fa'	Pseudomonas laurylsulfativorans AP3 22	14.6	[11.7 - 18.0]	24.2	[21.9 - 26.7]	14.8	[12.4 - 17.7]	1.08
'JEA2060 SPAdes.Assembly.fa'	Pseudomonas cerasi 58	22.4	[19.1 - 26.0]	24.2	[21.9 - 26.7]	21.6	[18.8 - 24.7]	0.45
'PS161SPAdes.Assembly.fa'	Pseudomonas cannabina ICMP 2823	21.5	[18.3 - 25.1]	24.2	[21.9 - 26.6]	20.9	[18.1 - 24.0]	0.48
'PS815SPAdes.Assembly.fa'	Pseudomonas defluvii WCHP16	23.1	[19.8 - 26.8]	24.2	[21.9 - 26.7]	22.2	[19.4 - 25.3]	3.3
'PS395SPAdes.Assembly.fa'	Pseudomonas pisciculturae P115 T	28	[24.6 - 31.6]	24.2	[21.9 - 26.7]	26.1	[23.2 - 29.2]	0.07
'PS807SPAdes.Assembly.fa'	Pseudomonas prosekii LMG 26867	15.1	[12.2 - 18.5]	24.2	[21.9 - 26.7]	15.3	[12.8 - 18.2]	1.02
'PS1SPAdes.Assembly.fa'	Pseudomonas antarctica LMG 22709	28	[24.6 - 31.6]	24.2	[21.9 - 26.7]	26	[23.2 - 29.2]	0.36
'PS391SPAdes.Assembly.fa'	Pseudomonas salomonii LMG 22120	25.5	[22.1 - 29.1]	24.2	[21.9 - 26.7]	24.1	[21.3 - 27.2]	0.61
'PS807SPAdes.Assembly.fa'	Pseudomonas cedrina subsp. fulgida LMG 21467	14.9	[12.0 - 18.3]	24.2	[21.9 - 26.7]	15.1	[12.6 - 18.0]	2.01
'PS677SPAdes.Assembly.fa'	Pseudomonas avellanae BPIC 631	20.6	[17.4 - 24.3]	24.1	[21.8 - 26.5]	20.2	[17.4 - 23.2]	0.7
'PS672SPAdes.Assembly.fa'	Pseudomonas caricapapayae ICMP 2855	28.9	[25.6 - 32.5]	24.1	[21.8 - 26.6]	26.8	[23.9 - 29.9]	1.4
'PS161SPAdes.Assembly.fa'	Pseudomonas lijiangensis LJ2	24.4	[21.1 - 28.1]	24.1	[21.8 - 26.5]	23.3	[20.4 - 26.4]	0.4
'JEA2058 SPAdes.Assembly.fa'	'PS903SPAdes.Assembly.fa'	24	[20.6 - 27.6]	24.1	[21.8 - 26.5]	22.9	[20.1 - 26.0]	1.12
'PS754SPAdes.Assembly.fa'	Pseudomonas avellanae BPIC 631	20.4	[17.2 - 24.1]	24.1	[21.8 - 26.6]	20	[17.3 - 23.0]	0.72
'JEA2060 SPAdes.Assembly.fa'	Pseudomonas lijiangensis LJ2	25.4	[22.1 - 29.1]	24.1	[21.7 - 26.5]	24.1	[21.2 - 27.2]	0.05
'PS807SPAdes.Assembly.fa'	Pseudomonas mandelii LMG 21607	15	[12.1 - 18.4]	24.1	[21.8 - 26.5]	15.2	[12.7 - 18.1]	0.66
'JEA2157 SPAdes.Assembly.fa'	'PS164SPAdes.Assembly.fa'	23.1	[19.8 - 26.7]	24.1	[21.8 - 26.5]	22.2	[19.4 - 25.3]	0.67
'PS59SPAdes.Assembly.fa'	Pseudomonas lijiangensis LJ2	25.4	[22.0 - 29.0]	24.1	[21.8 - 26.6]	24	[21.2 - 27.1]	0.1
'JEA2059 SPAdes.Assembly.fa'	'PS164SPAdes.Assembly.fa'	23.5	[20.2 - 27.1]	24.1	[21.8 - 26.6]	22.5	[19.7 - 25.6]	0.93
'PS807SPAdes.Assembly.fa'	Pseudomonas abietaniphila ATCC 700689	15.1	[12.2 - 18.6]	24.1	[21.8 - 26.6]	15.3	[12.8 - 18.2]	0.89
'PS671SPAdes.Assembly.fa'	Pseudomonas caricapapayae ICMP 2855	28.9	[25.6 - 32.5]	24.1	[21.8 - 26.6]	26.8	[23.9 - 29.9]	1.4
'PS391SPAdes.Assembly.fa'	Pseudomonas tritici SWRI145	26.8	[23.4 - 30.4]	24.1	[21.8 - 26.6]	25.1	[22.2 - 28.2]	0.68
'PS161SPAdes.Assembly.fa'	Pseudomonas floridensis GEV388	22.3	[19.0 - 25.9]	24.1	[21.8 - 26.6]	21.5	[18.7 - 24.6]	1.19
'PS164SPAdes.Assembly.fa'	'PS693SPAdes.Assembly.fa'	23.5	[20.2 - 27.2]	24.1	[21.8 - 26.6]	22.5	[19.7 - 25.6]	0.98
'PS161SPAdes.Assembly.fa'	Pseudomonas cerasi 58	22.1	[18.9 - 25.7]	24.1	[21.8 - 26.5]	21.4	[18.6 - 24.5]	0.8
'JEA288 SPAdes.Assembly.fa'	'JEA2058 SPAdes.Assembly.fa'	22.7	[19.4 - 26.4]	24.1	[21.8 - 26.6]	21.9	[19.1 - 25.0]	1.04
'PS391SPAdes.Assembly.fa'	Pseudomonas rhodesiae LMG 17764	25.7	[22.4 - 29.3]	24.1	[21.8 - 26.5]	24.3	[21.4 - 27.4]	0.97
'PS599SPAdes.Assembly.fa'	'PS807SPAdes.Assembly.fa'	15.5	[12.6 - 18.9]	24.1	[21.8 - 26.6]	15.7	[13.1 - 18.6]	1.19
'PS164SPAdes.Assembly.fa'	Pseudomonas lijiangensis LJ2	25.3	[22.0 - 28.9]	24.1	[21.8 - 26.6]	23.9	[21.1 - 27.0]	0.09
'PS164SPAdes.Assembly.fa'	Pseudomonas cannabina ICMP 2823	21.9	[18.7 - 25.6]	24.1	[21.8 - 26.6]	21.3	[18.5 - 24.3]	0.17
'PS807SPAdes.Assembly.fa'	Pseudomonas chlororaphis subsp. aureofaciens NBRC 3521	15.5	[12.6 - 18.9]	24.1	[21.8 - 26.5]	15.7	[13.1 - 18.6]	4.21
'JEA2058 SPAdes.Assembly.fa'	Pseudomonas avellanae JCM 11937	22.9	[19.6 - 26.5]	24.1	[21.8 - 26.6]	22	[19.2 - 25.1]	0.4
'PS677SPAdes.Assembly.fa'	Pseudomonas lijiangensis LJ2	24.1	[20.8 - 27.8]	24.1	[21.8 - 26.6]	23	[20.2 - 26.1]	0.37
'JEA314 SPAdes.Assembly.fa'	Pseudomonas crudilactis UCMA 17988T	27.2	[23.8 - 30.8]	24.1	[21.8 - 26.6]	25.4	[22.5 - 28.5]	0.92
'PS391SPAdes.Assembly.fa'	Pseudomonas sivasensis P7	25.2	[21.9 - 28.9]	24.1	[21.8 - 26.6]	23.9	[21.1 - 27.0]	0.3
'PS164SPAdes.Assembly.fa'	'PS631SPAdes.Assembly.fa'	23.1	[19.8 - 26.7]	24.1	[21.8 - 26.6]	22.2	[19.4 - 25.3]	0.63
'PS754SPAdes.Assembly.fa'	Pseudomonas lijiangensis LJ2	23.7	[20.4 - 27.4]	24.1	[21.8 - 26.6]	22.7	[19.9 - 25.8]	0.39
'PS643SPAdes.Assembly.fa'	Pseudomonas capsici Pc19-1	23.6	[20.3 - 27.2]	24.1	[21.8 - 26.6]	22.6	[19.8 - 25.7]	0.28
'PS643SPAdes.Assembly.fa'	Pseudomonas cichorii ATCC 10857	23.8	[20.5 - 27.4]	24.1	[21.8 - 26.5]	22.7	[19.9 - 25.8]	0.03
'PS1SPAdes.Assembly.fa'	Pseudomonas sivasensis P7	27.1	[23.8 - 30.8]	24.1	[21.8 - 26.6]	25.4	[22.5 - 28.5]	0.39
'PS807SPAdes.Assembly.fa'	Pseudomonas mercuritolerans SAICEUPSM T	15.1	[12.2 - 18.5]	24.1	[21.8 - 26.5]	15.3	[12.8 - 18.2]	1.4
'JEA962 SPAdes.Assembly.fa'	Pseudomonas khorasanensis SWRI153	27.2	[23.8 - 30.8]	24.1	[21.8 - 26.6]	25.4	[22.5 - 28.5]	0
'PS807SPAdes.Assembly.fa'	Pseudomonas frederiksbergensis LMG 19851	14.8	[12.0 - 18.2]	24.1	[21.8 - 26.6]	15.1	[12.6 - 17.9]	0.38
'PS619SPAdes.Assembly.fa'	Pseudomonas cichorii ATCC 10857	24.4	[21.1 - 28.1]	24.1	[21.8 - 26.6]	23.3	[20.4 - 26.4]	0.16
'PS164SPAdes.Assembly.fa'	Pseudomonas cichorii ATCC 10857	24.4	[21.1 - 28.0]	24	[21.7 - 26.5]	23.2	[20.4 - 26.3]	0.16
'JEA288 SPAdes.Assembly.fa'	'PS164SPAdes.Assembly.fa'	23.2	[20.0 - 26.9]	24	[21.7 - 26.5]	22.3	[19.5 - 25.4]	0.92
'JEA2058 SPAdes.Assembly.fa'	Pseudomonas meliae CFBP 3225	22.8	[19.5 - 26.4]	24	[21.7 - 26.5]	21.9	[19.1 - 25.0]	0.23
'PS855SPAdes.Assembly.fa'	Pseudomonas laurentiana JCM 32154	23.6	[20.3 - 27.2]	24	[21.7 - 26.5]	22.6	[19.8 - 25.7]	3.09
'PS164SPAdes.Assembly.fa'	'PS685SPAdes.Assembly.fa'	23.4	[20.1 - 27.0]	24	[21.7 - 26.5]	22.4	[19.6 - 25.5]	0.91
'PS807SPAdes.Assembly.fa'	Pseudomonas chlororaphis subsp. aurantiaca DSM 19603	15.4	[12.5 - 18.9]	24	[21.7 - 26.5]	15.6	[13.1 - 18.5]	4.32
'JEA2058 SPAdes.Assembly.fa'	'JEA2160 SPAdes.Assembly.fa'	22.8	[19.5 - 26.4]	24	[21.7 - 26.5]	21.9	[19.1 - 25.0]	1.11
'JEA2058 SPAdes.Assembly.fa'	'PS125SPAdes.Assembly.fa'	23.9	[20.6 - 27.5]	24	[21.7 - 26.5]	22.8	[20.0 - 25.9]	1.2
'JEA2057 SPAdes.Assembly.fa'	'JEA2058 SPAdes.Assembly.fa'	22.8	[19.5 - 26.4]	24	[21.7 - 26.5]	21.9	[19.1 - 25.0]	1.1
'PS807SPAdes.Assembly.fa'	Pseudomonas synxantha DSM 18928	14.6	[11.7 - 18.0]	24	[21.7 - 26.4]	14.8	[12.4 - 17.7]	1.12
'PS161SPAdes.Assembly.fa'	'PS903SPAdes.Assembly.fa'	23.6	[20.3 - 27.2]	24	[21.7 - 26.5]	22.5	[19.7 - 25.6]	1.31
'PS161SPAdes.Assembly.fa'	'PS668SPAdes.Assembly.fa'	23.6	[20.3 - 27.3]	24	[21.7 - 26.4]	22.6	[19.8 - 25.7]	1.36
'PS164SPAdes.Assembly.fa'	'PS632SPAdes.Assembly.fa'	23.4	[20.1 - 27.1]	24	[21.7 - 26.5]	22.5	[19.6 - 25.5]	0.97
'PS643SPAdes.Assembly.fa'	Pseudomonas syringae KCTC 12500	22.2	[19.0 - 25.9]	24	[21.6 - 26.4]	21.5	[18.7 - 24.6]	0.77
'JEA2157 SPAdes.Assembly.fa'	'PS677SPAdes.Assembly.fa'	22.7	[19.5 - 26.4]	24	[21.7 - 26.5]	21.9	[19.1 - 25.0]	0.95
'JEA2058 SPAdes.Assembly.fa'	Pseudomonas savastanoi ICMP 4352	22.1	[18.8 - 25.7]	24	[21.7 - 26.5]	21.4	[18.6 - 24.4]	0.18
'PS59SPAdes.Assembly.fa'	'PS668SPAdes.Assembly.fa'	24.3	[21.0 - 28.0]	24	[21.7 - 26.4]	23.1	[20.3 - 26.2]	1.06
'JEA2058 SPAdes.Assembly.fa'	'PS632SPAdes.Assembly.fa'	22.9	[19.6 - 26.5]	24	[21.7 - 26.5]	22	[19.2 - 25.1]	1.09
'PS807SPAdes.Assembly.fa'	'PS923SPAdes.Assembly.fa'	15.3	[12.4 - 18.8]	24	[21.7 - 26.5]	15.5	[13.0 - 18.4]	1.39
'JEA2058 SPAdes.Assembly.fa'	'PS926SPAdes.Assembly.fa'	22.8	[19.5 - 26.4]	24	[21.7 - 26.5]	21.9	[19.1 - 25.0]	1.09
'JEA2058 SPAdes.Assembly.fa'	'PS797SPAdes.Assembly.fa'	22.7	[19.5 - 26.4]	24	[21.7 - 26.5]	21.9	[19.1 - 25.0]	1.03
'PS619SPAdes.Assembly.fa'	Pseudomonas viridiflava DSM 6694	24.5	[21.2 - 28.1]	24	[21.7 - 26.4]	23.3	[20.5 - 26.4]	1.1
'JEA2060 SPAdes.Assembly.fa'	'PS903SPAdes.Assembly.fa'	24.3	[21.0 - 27.9]	24	[21.7 - 26.5]	23.1	[20.3 - 26.2]	0.97
'PS815SPAdes.Assembly.fa'	Pseudomonas laurentiana JCM 32154	23.6	[20.3 - 27.2]	24	[21.7 - 26.5]	22.6	[19.8 - 25.7]	3.1
'PS125SPAdes.Assembly.fa'	'PS164SPAdes.Assembly.fa'	24.3	[21.0 - 27.9]	24	[21.7 - 26.4]	23.1	[20.3 - 26.2]	1.08
'JEA2058 SPAdes.Assembly.fa'	'PS850SPAdes.Assembly.fa'	22.7	[19.5 - 26.4]	24	[21.7 - 26.4]	21.9	[19.1 - 25.0]	1.2
'PS164SPAdes.Assembly.fa'	Pseudomonas avellanae JCM 11937	22.9	[19.7 - 26.6]	24	[21.7 - 26.5]	22.1	[19.3 - 25.1]	0.28
'JEA2058 SPAdes.Assembly.fa'	'JEA2059 SPAdes.Assembly.fa'	22.9	[19.7 - 26.6]	24	[21.7 - 26.5]	22.1	[19.3 - 25.1]	1.05
'PS619SPAdes.Assembly.fa'	Pseudomonas lijiangensis LJ2	25.4	[22.0 - 29.0]	24	[21.7 - 26.5]	24	[21.1 - 27.1]	0.1
'PS125SPAdes.Assembly.fa'	'PS161SPAdes.Assembly.fa'	23.6	[20.3 - 27.3]	24	[21.7 - 26.5]	22.6	[19.8 - 25.7]	1.39
'JEA2058 SPAdes.Assembly.fa'	Pseudomonas alliivorans 20GA0068T	23.1	[19.8 - 26.8]	24	[21.7 - 26.4]	22.2	[19.4 - 25.3]	0.97
'JEA2058 SPAdes.Assembly.fa'	'PS802SPAdes.Assembly.fa'	22.7	[19.4 - 26.3]	24	[21.7 - 26.5]	21.9	[19.1 - 24.9]	1.2
'JEA2058 SPAdes.Assembly.fa'	Pseudomonas viridiflava DSM 6694	24.1	[20.7 - 27.7]	24	[21.7 - 26.5]	23	[20.1 - 26.0]	1.21
'JEA2060 SPAdes.Assembly.fa'	'PS668SPAdes.Assembly.fa'	24	[20.7 - 27.7]	24	[21.7 - 26.5]	22.9	[20.1 - 26.0]	1.02
'JEA2058 SPAdes.Assembly.fa'	'JEA2157 SPAdes.Assembly.fa'	22.5	[19.2 - 26.2]	24	[21.7 - 26.5]	21.7	[18.9 - 24.8]	0.79
'JEA2058 SPAdes.Assembly.fa'	Pseudomonas floridensis GEV388	22.5	[19.2 - 26.1]	24	[21.7 - 26.4]	21.7	[18.9 - 24.7]	1
'PS619SPAdes.Assembly.fa'	'PS668SPAdes.Assembly.fa'	24.2	[20.9 - 27.8]	24	[21.7 - 26.5]	23.1	[20.2 - 26.2]	1.06
'PS164SPAdes.Assembly.fa'	'PS906SPAdes.Assembly.fa'	23.4	[20.1 - 27.0]	24	[21.7 - 26.5]	22.4	[19.6 - 25.5]	0.89
'PS619SPAdes.Assembly.fa'	Pseudomonas cerasi 58	22.4	[19.1 - 26.0]	24	[21.7 - 26.5]	21.6	[18.8 - 24.7]	0.5
'JEA2058 SPAdes.Assembly.fa'	'JEA2159 SPAdes.Assembly.fa'	22.7	[19.4 - 26.3]	24	[21.7 - 26.5]	21.8	[19.0 - 24.9]	1.03
'JEA2058 SPAdes.Assembly.fa'	Pseudomonas syringae KCTC 12500	22.3	[19.0 - 25.9]	24	[21.7 - 26.5]	21.5	[18.7 - 24.6]	0.76
'JEA2058 SPAdes.Assembly.fa'	'PS685SPAdes.Assembly.fa'	22.8	[19.5 - 26.5]	24	[21.7 - 26.5]	21.9	[19.1 - 25.0]	1.03
'JEA2058 SPAdes.Assembly.fa'	Pseudomonas amygdali CFBP 3205	22.1	[18.9 - 25.8]	24	[21.7 - 26.4]	21.4	[18.6 - 24.5]	0.12
'PS164SPAdes.Assembly.fa'	'PS668SPAdes.Assembly.fa'	24	[20.7 - 27.6]	24	[21.7 - 26.4]	22.9	[20.1 - 26.0]	1.05
'JEA2058 SPAdes.Assembly.fa'	'PS626SPAdes.Assembly.fa'	22.8	[19.5 - 26.4]	24	[21.7 - 26.5]	21.9	[19.1 - 25.0]	1.06
'PS161SPAdes.Assembly.fa'	Pseudomonas capsici Pc19-1	24.4	[21.1 - 28.1]	24	[21.7 - 26.4]	23.2	[20.4 - 26.3]	0.46
'JEA2058 SPAdes.Assembly.fa'	'PS631SPAdes.Assembly.fa'	22.5	[19.2 - 26.1]	24	[21.7 - 26.4]	21.7	[18.9 - 24.8]	0.74
'JEA2058 SPAdes.Assembly.fa'	'PS668SPAdes.Assembly.fa'	23.9	[20.6 - 27.6]	24	[21.7 - 26.5]	22.9	[20.0 - 25.9]	1.17
'JEA2058 SPAdes.Assembly.fa'	Pseudomonas congelans DSM 14939	22.8	[19.5 - 26.5]	24	[21.7 - 26.5]	21.9	[19.1 - 25.0]	1.16
'JEA2058 SPAdes.Assembly.fa'	'PS693SPAdes.Assembly.fa'	22.9	[19.6 - 26.5]	24	[21.7 - 26.5]	22	[19.2 - 25.1]	1.09
'PS865SPAdes.Assembly.fa'	Pseudomonas laurentiana JCM 32154	23.6	[20.4 - 27.3]	24	[21.7 - 26.5]	22.6	[19.8 - 25.7]	3.09
'JEA2058 SPAdes.Assembly.fa'	'PS914SPAdes.Assembly.fa'	22.8	[19.5 - 26.4]	24	[21.7 - 26.4]	21.9	[19.1 - 25.0]	1.06
'JEA2058 SPAdes.Assembly.fa'	'PS672SPAdes.Assembly.fa'	23.9	[20.6 - 27.6]	24	[21.7 - 26.5]	22.8	[20.0 - 25.9]	1.55
'PS807SPAdes.Assembly.fa'	Pseudomonas koreensis LMG 21318	15.7	[12.8 - 19.2]	24	[21.7 - 26.5]	15.9	[13.3 - 18.8]	1.99
'PS391SPAdes.Assembly.fa'	Pseudomonas pisciculturae P115 T	26.1	[22.7 - 29.7]	24	[21.7 - 26.4]	24.5	[21.7 - 27.6]	0.83
'JEA2056 SPAdes.Assembly.fa'	'JEA2058 SPAdes.Assembly.fa'	22.6	[19.4 - 26.3]	24	[21.7 - 26.5]	21.8	[19.0 - 24.9]	0.98
'JEA2058 SPAdes.Assembly.fa'	'PS906SPAdes.Assembly.fa'	22.8	[19.5 - 26.5]	24	[21.7 - 26.5]	21.9	[19.2 - 25.0]	1.01
'JEA2058 SPAdes.Assembly.fa'	'PS648SPAdes.Assembly.fa'	24.1	[20.8 - 27.7]	24	[21.7 - 26.4]	23	[20.1 - 26.1]	1.08
'PS619SPAdes.Assembly.fa'	'PS903SPAdes.Assembly.fa'	24.2	[20.9 - 27.8]	24	[21.7 - 26.5]	23	[20.2 - 26.1]	1.01
'JEA2058 SPAdes.Assembly.fa'	'PS671SPAdes.Assembly.fa'	23.9	[20.6 - 27.5]	24	[21.7 - 26.5]	22.8	[20.0 - 25.9]	1.55
'JEA2060 SPAdes.Assembly.fa'	'PS914SPAdes.Assembly.fa'	23	[19.7 - 26.6]	23.9	[21.6 - 26.3]	22	[19.2 - 25.1]	0.91
'JEA288 SPAdes.Assembly.fa'	'JEA2060 SPAdes.Assembly.fa'	22.9	[19.6 - 26.5]	23.9	[21.6 - 26.4]	22	[19.2 - 25.1]	0.88
'PS643SPAdes.Assembly.fa'	'PS926SPAdes.Assembly.fa'	22.7	[19.4 - 26.3]	23.9	[21.6 - 26.3]	21.8	[19.0 - 24.9]	1.11
'JEA2160 SPAdes.Assembly.fa'	'PS643SPAdes.Assembly.fa'	22.5	[19.2 - 26.1]	23.9	[21.6 - 26.4]	21.7	[18.9 - 24.7]	1.12
'JEA2060 SPAdes.Assembly.fa'	Pseudomonas syringae KCTC 12500	22.6	[19.4 - 26.3]	23.9	[21.6 - 26.4]	21.8	[19.0 - 24.9]	0.6
'JEA2160 SPAdes.Assembly.fa'	'PS164SPAdes.Assembly.fa'	22.9	[19.7 - 26.6]	23.9	[21.6 - 26.4]	22	[19.2 - 25.1]	0.99
'JEA2060 SPAdes.Assembly.fa'	'JEA2159 SPAdes.Assembly.fa'	22.9	[19.6 - 26.5]	23.9	[21.6 - 26.3]	22	[19.2 - 25.1]	0.88
'JEA2056 SPAdes.Assembly.fa'	'PS164SPAdes.Assembly.fa'	23.1	[19.8 - 26.7]	23.9	[21.6 - 26.3]	22.1	[19.3 - 25.2]	0.86
'PS164SPAdes.Assembly.fa'	'PS648SPAdes.Assembly.fa'	24.4	[21.1 - 28.0]	23.9	[21.6 - 26.4]	23.2	[20.4 - 26.3]	0.96
'PS619SPAdes.Assembly.fa'	'PS648SPAdes.Assembly.fa'	24.7	[21.4 - 28.3]	23.9	[21.6 - 26.3]	23.4	[20.6 - 26.5]	0.97
'PS807SPAdes.Assembly.fa'	Pseudomonas chlororaphis subsp. piscium DSM 21509	15.4	[12.5 - 18.9]	23.9	[21.5 - 26.3]	15.6	[13.1 - 18.5]	4.14
'JEA2056 SPAdes.Assembly.fa'	'PS619SPAdes.Assembly.fa'	23	[19.7 - 26.6]	23.9	[21.6 - 26.3]	22.1	[19.3 - 25.1]	0.87
'PS643SPAdes.Assembly.fa'	Pseudomonas congelans DSM 14939	22.7	[19.5 - 26.4]	23.9	[21.6 - 26.4]	21.9	[19.1 - 24.9]	1.17
'JEA2060 SPAdes.Assembly.fa'	'JEA2160 SPAdes.Assembly.fa'	22.9	[19.6 - 26.5]	23.9	[21.6 - 26.4]	22	[19.2 - 25.1]	0.95
'PS807SPAdes.Assembly.fa'	Pseudomonas tensinigenes ZA 5.3	15.2	[12.3 - 18.6]	23.9	[21.6 - 26.4]	15.4	[12.9 - 18.3]	0.63
'JEA2060 SPAdes.Assembly.fa'	'PS626SPAdes.Assembly.fa'	23	[19.7 - 26.6]	23.9	[21.6 - 26.3]	22.1	[19.3 - 25.1]	0.91
'PS619SPAdes.Assembly.fa'	Pseudomonas floridensis GEV388	22.8	[19.5 - 26.4]	23.9	[21.6 - 26.3]	21.9	[19.1 - 25.0]	0.89
'JEA2056 SPAdes.Assembly.fa'	'JEA2060 SPAdes.Assembly.fa'	22.8	[19.5 - 26.5]	23.9	[21.6 - 26.3]	21.9	[19.1 - 25.0]	0.83
'JEA2057 SPAdes.Assembly.fa'	'PS643SPAdes.Assembly.fa'	22.7	[19.4 - 26.4]	23.9	[21.6 - 26.4]	21.9	[19.1 - 24.9]	1.11
'JEA2159 SPAdes.Assembly.fa'	'PS619SPAdes.Assembly.fa'	23	[19.8 - 26.7]	23.9	[21.6 - 26.3]	22.1	[19.3 - 25.2]	0.92
'PS619SPAdes.Assembly.fa'	Pseudomonas congelans DSM 14939	23.3	[20.0 - 27.0]	23.9	[21.6 - 26.3]	22.3	[19.5 - 25.4]	1.05
'PS807SPAdes.Assembly.fa'	Pseudomonas lutea DSM 17257	15.1	[12.2 - 18.5]	23.9	[21.6 - 26.4]	15.3	[12.8 - 18.2]	1.61
'JEA2060 SPAdes.Assembly.fa'	'PS850SPAdes.Assembly.fa'	23	[19.7 - 26.6]	23.9	[21.6 - 26.4]	22.1	[19.3 - 25.2]	1.04
'JEA314 SPAdes.Assembly.fa'	'PS807SPAdes.Assembly.fa'	14.8	[11.9 - 18.2]	23.9	[21.6 - 26.4]	15	[12.5 - 17.9]	1.51
'PS807SPAdes.Assembly.fa'	Pseudomonas koreensis JCM 14769	15.7	[12.8 - 19.2]	23.9	[21.6 - 26.4]	15.9	[13.3 - 18.8]	2.04
'JEA2060 SPAdes.Assembly.fa'	Pseudomonas congelans DSM 14939	23.1	[19.9 - 26.8]	23.9	[21.6 - 26.4]	22.2	[19.4 - 25.3]	1
'PS626SPAdes.Assembly.fa'	'PS643SPAdes.Assembly.fa'	22.7	[19.4 - 26.3]	23.9	[21.6 - 26.3]	21.8	[19.0 - 24.9]	1.08
'PS619SPAdes.Assembly.fa'	'PS693SPAdes.Assembly.fa'	23.2	[19.9 - 26.8]	23.9	[21.6 - 26.3]	22.2	[19.4 - 25.3]	0.99
'PS125SPAdes.Assembly.fa'	'PS619SPAdes.Assembly.fa'	24.3	[21.0 - 28.0]	23.9	[21.6 - 26.4]	23.2	[20.3 - 26.2]	1.09
'PS59SPAdes.Assembly.fa'	Pseudomonas viridiflava DSM 6694	24.7	[21.4 - 28.4]	23.9	[21.6 - 26.3]	23.5	[20.6 - 26.6]	1.1
'PS59SPAdes.Assembly.fa'	'PS850SPAdes.Assembly.fa'	23.2	[19.9 - 26.8]	23.9	[21.6 - 26.3]	22.2	[19.4 - 25.3]	1.09
'PS619SPAdes.Assembly.fa'	Pseudomonas avellanae JCM 11937	23.5	[20.2 - 27.2]	23.9	[21.5 - 26.3]	22.5	[19.7 - 25.6]	0.29
'PS59SPAdes.Assembly.fa'	'PS685SPAdes.Assembly.fa'	23.3	[20.0 - 27.0]	23.9	[21.6 - 26.3]	22.4	[19.5 - 25.4]	0.92
'PS619SPAdes.Assembly.fa'	'PS906SPAdes.Assembly.fa'	23.1	[19.9 - 26.8]	23.9	[21.6 - 26.3]	22.2	[19.4 - 25.3]	0.9
'PS619SPAdes.Assembly.fa'	Pseudomonas syringae KCTC 12500	22.5	[19.3 - 26.2]	23.9	[21.6 - 26.3]	21.7	[18.9 - 24.8]	0.65
'PS807SPAdes.Assembly.fa'	Pseudomonas reinekei MT1	15.1	[12.2 - 18.5]	23.9	[21.6 - 26.3]	15.3	[12.8 - 18.2]	0.63
'JEA288 SPAdes.Assembly.fa'	'PS619SPAdes.Assembly.fa'	23	[19.8 - 26.7]	23.9	[21.6 - 26.4]	22.1	[19.3 - 25.2]	0.93
'JEA2060 SPAdes.Assembly.fa'	'PS797SPAdes.Assembly.fa'	22.9	[19.7 - 26.6]	23.9	[21.6 - 26.3]	22	[19.2 - 25.1]	0.88
'JEA2060 SPAdes.Assembly.fa'	'PS648SPAdes.Assembly.fa'	24.5	[21.2 - 28.1]	23.9	[21.6 - 26.3]	23.3	[20.5 - 26.4]	0.92
'JEA2060 SPAdes.Assembly.fa'	'PS685SPAdes.Assembly.fa'	23	[19.8 - 26.7]	23.9	[21.6 - 26.4]	22.1	[19.3 - 25.2]	0.87
'PS807SPAdes.Assembly.fa'	Pseudomonas baltica MBT-2	14.6	[11.8 - 18.0]	23.9	[21.6 - 26.3]	14.9	[12.4 - 17.8]	3.94
'PS164SPAdes.Assembly.fa'	'PS797SPAdes.Assembly.fa'	23.2	[19.9 - 26.8]	23.9	[21.6 - 26.3]	22.2	[19.4 - 25.3]	0.91
'JEA2059 SPAdes.Assembly.fa'	'PS619SPAdes.Assembly.fa'	23.2	[19.9 - 26.9]	23.9	[21.6 - 26.3]	22.3	[19.4 - 25.3]	0.94
'JEA2157 SPAdes.Assembly.fa'	'PS619SPAdes.Assembly.fa'	22.8	[19.5 - 26.4]	23.9	[21.6 - 26.3]	21.9	[19.1 - 25.0]	0.68
'PS59SPAdes.Assembly.fa'	'PS903SPAdes.Assembly.fa'	24.4	[21.1 - 28.1]	23.9	[21.6 - 26.4]	23.2	[20.4 - 26.3]	1.01
'JEA2160 SPAdes.Assembly.fa'	'PS59SPAdes.Assembly.fa'	23.1	[19.8 - 26.7]	23.9	[21.6 - 26.4]	22.1	[19.3 - 25.2]	1
'JEA288 SPAdes.Assembly.fa'	'PS677SPAdes.Assembly.fa'	22.8	[19.5 - 26.4]	23.9	[21.6 - 26.4]	21.9	[19.1 - 25.0]	1.2
'PS164SPAdes.Assembly.fa'	Pseudomonas cerasi 58	22.4	[19.2 - 26.1]	23.9	[21.6 - 26.4]	21.6	[18.8 - 24.7]	0.49
'JEA2060 SPAdes.Assembly.fa'	'PS802SPAdes.Assembly.fa'	23	[19.7 - 26.6]	23.9	[21.6 - 26.4]	22.1	[19.3 - 25.1]	1.04
'PS807SPAdes.Assembly.fa'	Pseudomonas chlororaphis LMG 5004	15.4	[12.5 - 18.8]	23.9	[21.6 - 26.4]	15.6	[13.1 - 18.5]	4.47
'PS619SPAdes.Assembly.fa'	'PS632SPAdes.Assembly.fa'	23.2	[19.9 - 26.8]	23.9	[21.6 - 26.3]	22.2	[19.4 - 25.3]	0.98
'PS164SPAdes.Assembly.fa'	Pseudomonas floridensis GEV388	22.7	[19.4 - 26.3]	23.9	[21.6 - 26.4]	21.9	[19.1 - 24.9]	0.88
'JEA2057 SPAdes.Assembly.fa'	'PS619SPAdes.Assembly.fa'	23.1	[19.9 - 26.8]	23.9	[21.6 - 26.3]	22.2	[19.4 - 25.3]	0.99
'PS754SPAdes.Assembly.fa'	Pseudomonas syringae KCTC 12500	22	[18.7 - 25.6]	23.9	[21.6 - 26.4]	21.3	[18.5 - 24.3]	0.94
'JEA2060 SPAdes.Assembly.fa'	'PS693SPAdes.Assembly.fa'	23.1	[19.8 - 26.7]	23.9	[21.6 - 26.3]	22.1	[19.3 - 25.2]	0.94
'JEA2060 SPAdes.Assembly.fa'	Pseudomonas viridiflava DSM 6694	24.6	[21.2 - 28.2]	23.9	[21.6 - 26.4]	23.3	[20.5 - 26.4]	1.06
'PS59SPAdes.Assembly.fa'	Pseudomonas congelans DSM 14939	23.3	[20.0 - 27.0]	23.9	[21.6 - 26.3]	22.3	[19.5 - 25.4]	1.05
'PS619SPAdes.Assembly.fa'	'PS914SPAdes.Assembly.fa'	23.1	[19.8 - 26.8]	23.9	[21.6 - 26.3]	22.2	[19.4 - 25.3]	0.95
'JEA2057 SPAdes.Assembly.fa'	'PS164SPAdes.Assembly.fa'	23.2	[20.0 - 26.9]	23.9	[21.6 - 26.4]	22.3	[19.5 - 25.4]	0.98
'JEA2060 SPAdes.Assembly.fa'	Pseudomonas floridensis GEV388	22.6	[19.4 - 26.3]	23.9	[21.6 - 26.4]	21.8	[19.0 - 24.9]	0.85
'PS619SPAdes.Assembly.fa'	'PS626SPAdes.Assembly.fa'	23.1	[19.9 - 26.8]	23.9	[21.6 - 26.3]	22.2	[19.4 - 25.3]	0.95
'JEA2059 SPAdes.Assembly.fa'	'PS754SPAdes.Assembly.fa'	22.7	[19.4 - 26.3]	23.9	[21.6 - 26.4]	21.8	[19.0 - 24.9]	1.23
'PS619SPAdes.Assembly.fa'	'PS797SPAdes.Assembly.fa'	23.1	[19.8 - 26.7]	23.9	[21.6 - 26.3]	22.2	[19.3 - 25.2]	0.92
'JEA2160 SPAdes.Assembly.fa'	'PS161SPAdes.Assembly.fa'	22.6	[19.3 - 26.2]	23.9	[21.6 - 26.3]	21.7	[18.9 - 24.8]	1.3
'PS619SPAdes.Assembly.fa'	'PS631SPAdes.Assembly.fa'	22.8	[19.5 - 26.4]	23.9	[21.6 - 26.3]	21.9	[19.1 - 25.0]	0.64
'PS643SPAdes.Assembly.fa'	Pseudomonas cerasi 58	22	[18.8 - 25.6]	23.9	[21.6 - 26.4]	21.3	[18.5 - 24.3]	0.63
'JEA2058 SPAdes.Assembly.fa'	Pseudomonas triticifolii DOAB 1067	23.5	[20.2 - 27.1]	23.9	[21.6 - 26.4]	22.5	[19.6 - 25.5]	1.12
'PS164SPAdes.Assembly.fa'	'PS914SPAdes.Assembly.fa'	23.2	[19.9 - 26.9]	23.9	[21.6 - 26.3]	22.3	[19.5 - 25.3]	0.94
'PS59SPAdes.Assembly.fa'	Pseudomonas avellanae JCM 11937	23.5	[20.2 - 27.1]	23.9	[21.6 - 26.3]	22.5	[19.6 - 25.5]	0.29
'PS807SPAdes.Assembly.fa'	Pseudomonas akappageensis PS24	14.6	[11.8 - 18.0]	23.9	[21.6 - 26.3]	14.9	[12.4 - 17.7]	1.67
'JEA2057 SPAdes.Assembly.fa'	'JEA2060 SPAdes.Assembly.fa'	23	[19.7 - 26.6]	23.9	[21.6 - 26.3]	22.1	[19.3 - 25.2]	0.94
'PS677SPAdes.Assembly.fa'	Pseudomonas cerasi 58	22	[18.7 - 25.6]	23.9	[21.6 - 26.4]	21.2	[18.5 - 24.3]	0.77
'PS161SPAdes.Assembly.fa'	Pseudomonas congelans DSM 14939	22.7	[19.4 - 26.3]	23.9	[21.6 - 26.3]	21.8	[19.0 - 24.9]	1.35
'JEA2060 SPAdes.Assembly.fa'	'PS632SPAdes.Assembly.fa'	23.1	[19.8 - 26.7]	23.9	[21.6 - 26.3]	22.1	[19.3 - 25.2]	0.94
'PS693SPAdes.Assembly.fa'	'PS754SPAdes.Assembly.fa'	22.7	[19.4 - 26.3]	23.9	[21.6 - 26.4]	21.8	[19.1 - 24.9]	1.28
'PS619SPAdes.Assembly.fa'	Pseudomonas capsici Pc19-1	24.9	[21.5 - 28.5]	23.9	[21.6 - 26.3]	23.6	[20.7 - 26.7]	0.16
'PS619SPAdes.Assembly.fa'	'PS926SPAdes.Assembly.fa'	23.1	[19.9 - 26.8]	23.9	[21.6 - 26.3]	22.2	[19.4 - 25.3]	0.98
'PS161SPAdes.Assembly.fa'	Pseudomonas syringae KCTC 12500	22	[18.8 - 25.6]	23.9	[21.6 - 26.4]	21.3	[18.5 - 24.3]	0.95
'PS164SPAdes.Assembly.fa'	Pseudomonas syringae KCTC 12500	22.7	[19.4 - 26.3]	23.9	[21.6 - 26.4]	21.8	[19.0 - 24.9]	0.64
'JEA2159 SPAdes.Assembly.fa'	'PS643SPAdes.Assembly.fa'	22.6	[19.4 - 26.3]	23.9	[21.6 - 26.3]	21.8	[19.0 - 24.9]	1.05
'JEA2059 SPAdes.Assembly.fa'	'JEA2060 SPAdes.Assembly.fa'	23.1	[19.8 - 26.7]	23.9	[21.6 - 26.3]	22.2	[19.3 - 25.2]	0.9
'PS643SPAdes.Assembly.fa'	'PS685SPAdes.Assembly.fa'	22.6	[19.3 - 26.2]	23.9	[21.6 - 26.4]	21.8	[19.0 - 24.8]	1.04
'PS807SPAdes.Assembly.fa'	Pseudomonas rustica DSM 112348T	15.1	[12.2 - 18.5]	23.9	[21.6 - 26.4]	15.3	[12.8 - 18.2]	0.37
'JEA288 SPAdes.Assembly.fa'	'PS754SPAdes.Assembly.fa'	22.6	[19.3 - 26.2]	23.9	[21.6 - 26.4]	21.8	[19.0 - 24.8]	1.22
'PS59SPAdes.Assembly.fa'	'PS125SPAdes.Assembly.fa'	24.6	[21.2 - 28.2]	23.9	[21.6 - 26.3]	23.3	[20.5 - 26.4]	1.09
'PS164SPAdes.Assembly.fa'	Pseudomonas viridiflava DSM 6694	24.4	[21.1 - 28.0]	23.9	[21.6 - 26.3]	23.2	[20.4 - 26.3]	1.09
'PS677SPAdes.Assembly.fa'	Pseudomonas cichorii ATCC 10857	23.8	[20.5 - 27.5]	23.9	[21.6 - 26.4]	22.8	[19.9 - 25.8]	0.12
'PS161SPAdes.Assembly.fa'	'PS648SPAdes.Assembly.fa'	23.7	[20.4 - 27.4]	23.9	[21.6 - 26.4]	22.7	[19.9 - 25.8]	1.27
'JEA2060 SPAdes.Assembly.fa'	'JEA2157 SPAdes.Assembly.fa'	22.7	[19.5 - 26.4]	23.9	[21.6 - 26.4]	21.9	[19.1 - 24.9]	0.64
'PS59SPAdes.Assembly.fa'	'PS802SPAdes.Assembly.fa'	23.2	[19.9 - 26.8]	23.9	[21.6 - 26.4]	22.2	[19.4 - 25.3]	1.09
'PS807SPAdes.Assembly.fa'	Pseudomonas hamedanensis SWRI65	15.1	[12.2 - 18.6]	23.9	[21.6 - 26.3]	15.3	[12.8 - 18.2]	1.45
'PS643SPAdes.Assembly.fa'	'PS797SPAdes.Assembly.fa'	22.6	[19.4 - 26.3]	23.9	[21.6 - 26.3]	21.8	[19.0 - 24.9]	1.05
'JEA2060 SPAdes.Assembly.fa'	'PS125SPAdes.Assembly.fa'	24.3	[21.0 - 28.0]	23.9	[21.6 - 26.4]	23.2	[20.3 - 26.3]	1.05
'JEA2060 SPAdes.Assembly.fa'	'PS926SPAdes.Assembly.fa'	23	[19.7 - 26.6]	23.9	[21.6 - 26.3]	22.1	[19.3 - 25.1]	0.94
'PS619SPAdes.Assembly.fa'	Pseudomonas meliae CFBP 3225	23.3	[20.0 - 27.0]	23.9	[21.6 - 26.3]	22.3	[19.5 - 25.4]	0.12
'PS164SPAdes.Assembly.fa'	'PS903SPAdes.Assembly.fa'	24.3	[21.0 - 27.9]	23.9	[21.6 - 26.4]	23.1	[20.3 - 26.2]	1
'PS619SPAdes.Assembly.fa'	'PS802SPAdes.Assembly.fa'	23.1	[19.9 - 26.8]	23.9	[21.6 - 26.3]	22.2	[19.4 - 25.3]	1.09
'JEA2060 SPAdes.Assembly.fa'	Pseudomonas capsici Pc19-1	24.8	[21.5 - 28.4]	23.9	[21.6 - 26.4]	23.5	[20.7 - 26.6]	0.11
'PS164SPAdes.Assembly.fa'	'PS926SPAdes.Assembly.fa'	23.2	[19.9 - 26.9]	23.9	[21.6 - 26.3]	22.3	[19.5 - 25.4]	0.97
'PS619SPAdes.Assembly.fa'	'PS685SPAdes.Assembly.fa'	23.2	[19.9 - 26.8]	23.9	[21.6 - 26.4]	22.3	[19.4 - 25.3]	0.92
'PS631SPAdes.Assembly.fa'	'PS754SPAdes.Assembly.fa'	22.3	[19.0 - 25.9]	23.9	[21.6 - 26.3]	21.5	[18.7 - 24.6]	0.93
'JEA2159 SPAdes.Assembly.fa'	'PS164SPAdes.Assembly.fa'	23.1	[19.8 - 26.8]	23.9	[21.6 - 26.3]	22.2	[19.4 - 25.3]	0.91
'PS643SPAdes.Assembly.fa'	'PS668SPAdes.Assembly.fa'	23.3	[20.0 - 27.0]	23.9	[21.6 - 26.4]	22.3	[19.5 - 25.4]	1.19
'JEA2056 SPAdes.Assembly.fa'	'PS643SPAdes.Assembly.fa'	22.5	[19.3 - 26.2]	23.9	[21.6 - 26.4]	21.7	[18.9 - 24.8]	1
'JEA2059 SPAdes.Assembly.fa'	'PS677SPAdes.Assembly.fa'	22.9	[19.7 - 26.6]	23.9	[21.6 - 26.3]	22	[19.2 - 25.1]	1.21
'JEA2060 SPAdes.Assembly.fa'	'PS631SPAdes.Assembly.fa'	22.7	[19.4 - 26.3]	23.9	[21.5 - 26.3]	21.8	[19.0 - 24.9]	0.59
'PS164SPAdes.Assembly.fa'	'PS626SPAdes.Assembly.fa'	23.2	[19.9 - 26.9]	23.9	[21.6 - 26.3]	22.3	[19.5 - 25.4]	0.94
'PS643SPAdes.Assembly.fa'	'PS903SPAdes.Assembly.fa'	23.9	[20.6 - 27.6]	23.9	[21.6 - 26.4]	22.8	[20.0 - 25.9]	1.14
'PS59SPAdes.Assembly.fa'	Pseudomonas syringae KCTC 12500	22.6	[19.4 - 26.3]	23.9	[21.6 - 26.4]	21.8	[19.0 - 24.9]	0.65
'JEA2060 SPAdes.Assembly.fa'	'PS906SPAdes.Assembly.fa'	23	[19.8 - 26.7]	23.9	[21.6 - 26.3]	22.1	[19.3 - 25.2]	0.86
'PS807SPAdes.Assembly.fa'	Pseudomonas veronii DSM 11331	14.9	[12.0 - 18.3]	23.9	[21.6 - 26.4]	15.1	[12.6 - 18.0]	2.18
'JEA2160 SPAdes.Assembly.fa'	'PS619SPAdes.Assembly.fa'	23	[19.8 - 26.7]	23.9	[21.6 - 26.4]	22.1	[19.3 - 25.2]	1
'PS643SPAdes.Assembly.fa'	'PS914SPAdes.Assembly.fa'	22.5	[19.3 - 26.2]	23.8	[21.5 - 26.3]	21.7	[18.9 - 24.8]	1.08
'PS643SPAdes.Assembly.fa'	'PS906SPAdes.Assembly.fa'	22.6	[19.3 - 26.2]	23.8	[21.5 - 26.3]	21.8	[19.0 - 24.8]	1.03
'JEA2157 SPAdes.Assembly.fa'	'PS643SPAdes.Assembly.fa'	22.3	[19.1 - 26.0]	23.8	[21.5 - 26.3]	21.5	[18.7 - 24.6]	0.81
'JEA2059 SPAdes.Assembly.fa'	'PS643SPAdes.Assembly.fa'	22.7	[19.4 - 26.3]	23.8	[21.5 - 26.3]	21.8	[19.0 - 24.9]	1.07
'PS161SPAdes.Assembly.fa'	'PS797SPAdes.Assembly.fa'	22.6	[19.4 - 26.3]	23.8	[21.5 - 26.2]	21.8	[19.0 - 24.9]	1.22
'JEA2060 SPAdes.Assembly.fa'	'PS671SPAdes.Assembly.fa'	23.8	[20.5 - 27.5]	23.8	[21.5 - 26.3]	22.8	[19.9 - 25.8]	1.4
'PS754SPAdes.Assembly.fa'	'PS903SPAdes.Assembly.fa'	23.2	[19.9 - 26.9]	23.8	[21.5 - 26.3]	22.2	[19.4 - 25.3]	1.3
'JEA2060 SPAdes.Assembly.fa'	Pseudomonas amygdali CFBP 3205	22.5	[19.2 - 26.1]	23.8	[21.5 - 26.3]	21.7	[18.9 - 24.7]	0.04
'PS164SPAdes.Assembly.fa'	Pseudomonas capsici Pc19-1	24.9	[21.6 - 28.6]	23.8	[21.5 - 26.2]	23.6	[20.8 - 26.7]	0.15
'PS619SPAdes.Assembly.fa'	'PS671SPAdes.Assembly.fa'	24	[20.7 - 27.7]	23.8	[21.5 - 26.3]	22.9	[20.1 - 26.0]	1.44
'PS685SPAdes.Assembly.fa'	'PS754SPAdes.Assembly.fa'	22.6	[19.3 - 26.2]	23.8	[21.5 - 26.3]	21.7	[18.9 - 24.8]	1.21
'PS619SPAdes.Assembly.fa'	'PS672SPAdes.Assembly.fa'	24.1	[20.8 - 27.7]	23.8	[21.5 - 26.2]	22.9	[20.1 - 26.0]	1.44
'PS164SPAdes.Assembly.fa'	Pseudomonas alliivorans 20GA0068T	23.7	[20.4 - 27.4]	23.8	[21.5 - 26.3]	22.6	[19.8 - 25.7]	0.85
'PS59SPAdes.Assembly.fa'	'PS906SPAdes.Assembly.fa'	23.3	[20.0 - 27.0]	23.8	[21.5 - 26.3]	22.3	[19.5 - 25.4]	0.91
'PS164SPAdes.Assembly.fa'	Pseudomonas congelans DSM 14939	23.4	[20.1 - 27.1]	23.8	[21.5 - 26.2]	22.4	[19.6 - 25.5]	1.04
'PS643SPAdes.Assembly.fa'	Pseudomonas avellanae JCM 11937	22.3	[19.1 - 26.0]	23.8	[21.5 - 26.3]	21.5	[18.8 - 24.6]	0.41
'PS59SPAdes.Assembly.fa'	'PS797SPAdes.Assembly.fa'	23.1	[19.9 - 26.8]	23.8	[21.5 - 26.3]	22.2	[19.4 - 25.3]	0.92
'PS677SPAdes.Assembly.fa'	'PS850SPAdes.Assembly.fa'	22.5	[19.2 - 26.2]	23.8	[21.5 - 26.2]	21.7	[18.9 - 24.8]	1.36
'PS59SPAdes.Assembly.fa'	'PS914SPAdes.Assembly.fa'	23.2	[19.9 - 26.8]	23.8	[21.5 - 26.3]	22.2	[19.4 - 25.3]	0.95
'PS161SPAdes.Assembly.fa'	'PS693SPAdes.Assembly.fa'	22.8	[19.5 - 26.5]	23.8	[21.5 - 26.2]	21.9	[19.1 - 25.0]	1.29
'PS164SPAdes.Assembly.fa'	Pseudomonas meliae CFBP 3225	23.1	[19.8 - 26.7]	23.8	[21.5 - 26.3]	22.1	[19.3 - 25.2]	0.11
'JEA2060 SPAdes.Assembly.fa'	'PS672SPAdes.Assembly.fa'	23.9	[20.6 - 27.5]	23.8	[21.5 - 26.3]	22.8	[19.9 - 25.9]	1.39
'PS59SPAdes.Assembly.fa'	'PS671SPAdes.Assembly.fa'	23.8	[20.5 - 27.5]	23.8	[21.5 - 26.3]	22.7	[19.9 - 25.8]	1.44
'PS619SPAdes.Assembly.fa'	Pseudomonas asturiensis LMG 26898	23.6	[20.3 - 27.2]	23.8	[21.5 - 26.3]	22.6	[19.7 - 25.6]	0.86
'JEA2157 SPAdes.Assembly.fa'	'PS161SPAdes.Assembly.fa'	22.5	[19.2 - 26.1]	23.8	[21.5 - 26.2]	21.6	[18.8 - 24.7]	0.98
'PS619SPAdes.Assembly.fa'	Pseudomonas alliivorans 20GA0068T	23.9	[20.6 - 27.5]	23.8	[21.5 - 26.3]	22.8	[19.9 - 25.9]	0.86
'PS677SPAdes.Assembly.fa'	'PS685SPAdes.Assembly.fa'	22.8	[19.5 - 26.4]	23.8	[21.5 - 26.3]	21.9	[19.1 - 25.0]	1.19
'PS59SPAdes.Assembly.fa'	'PS693SPAdes.Assembly.fa'	23.3	[20.0 - 27.0]	23.8	[21.5 - 26.3]	22.3	[19.5 - 25.4]	0.99
'PS754SPAdes.Assembly.fa'	'PS802SPAdes.Assembly.fa'	22.2	[19.0 - 25.9]	23.8	[21.5 - 26.2]	21.4	[18.7 - 24.5]	1.38
'PS807SPAdes.Assembly.fa'	Pseudomonas khorasanensis SWRI153	15	[12.1 - 18.4]	23.8	[21.5 - 26.2]	15.2	[12.7 - 18.1]	1.17
'PS161SPAdes.Assembly.fa'	'PS914SPAdes.Assembly.fa'	22.7	[19.4 - 26.3]	23.8	[21.5 - 26.2]	21.8	[19.0 - 24.9]	1.25
'PS754SPAdes.Assembly.fa'	'PS906SPAdes.Assembly.fa'	22.6	[19.3 - 26.2]	23.8	[21.5 - 26.3]	21.7	[18.9 - 24.8]	1.2
'PS643SPAdes.Assembly.fa'	'PS648SPAdes.Assembly.fa'	24.1	[20.8 - 27.8]	23.8	[21.5 - 26.3]	23	[20.2 - 26.1]	1.09
'PS619SPAdes.Assembly.fa'	Pseudomonas triticifolii DOAB 1067	24.2	[20.9 - 27.9]	23.8	[21.5 - 26.3]	23.1	[20.2 - 26.2]	1.01
'PS59SPAdes.Assembly.fa'	Pseudomonas savastanoi ICMP 4352	22.5	[19.3 - 26.2]	23.8	[21.5 - 26.2]	21.7	[18.9 - 24.8]	0.28
'PS677SPAdes.Assembly.fa'	'PS906SPAdes.Assembly.fa'	22.8	[19.6 - 26.5]	23.8	[21.5 - 26.3]	21.9	[19.1 - 25.0]	1.17
'JEA2060 SPAdes.Assembly.fa'	Pseudomonas avellanae JCM 11937	23.5	[20.2 - 27.1]	23.8	[21.5 - 26.3]	22.5	[19.6 - 25.5]	0.24
'PS677SPAdes.Assembly.fa'	'PS693SPAdes.Assembly.fa'	22.9	[19.6 - 26.6]	23.8	[21.5 - 26.3]	22	[19.2 - 25.1]	1.26
'PS161SPAdes.Assembly.fa'	'PS850SPAdes.Assembly.fa'	22.8	[19.5 - 26.4]	23.8	[21.5 - 26.2]	21.9	[19.1 - 25.0]	1.39
'PS164SPAdes.Assembly.fa'	Pseudomonas savastanoi ICMP 4352	22.3	[19.1 - 26.0]	23.8	[21.5 - 26.2]	21.5	[18.7 - 24.6]	0.29
'PS164SPAdes.Assembly.fa'	Pseudomonas amygdali CFBP 3205	22.4	[19.1 - 26.0]	23.8	[21.4 - 26.2]	21.6	[18.8 - 24.6]	0
'PS619SPAdes.Assembly.fa'	'PS850SPAdes.Assembly.fa'	23.2	[19.9 - 26.8]	23.8	[21.5 - 26.3]	22.2	[19.4 - 25.3]	1.09
'PS807SPAdes.Assembly.fa'	Pseudomonas piscicola P50	14.6	[11.8 - 18.0]	23.8	[21.5 - 26.3]	14.9	[12.4 - 17.7]	0.04
'PS677SPAdes.Assembly.fa'	Pseudomonas syringae KCTC 12500	22.2	[18.9 - 25.8]	23.8	[21.5 - 26.3]	21.4	[18.6 - 24.5]	0.92
'JEA2060 SPAdes.Assembly.fa'	'PS703SPAdes.Assembly.fa'	23.7	[20.4 - 27.3]	23.8	[21.5 - 26.3]	22.6	[19.8 - 25.7]	1.46
'PS59SPAdes.Assembly.fa'	'PS672SPAdes.Assembly.fa'	23.8	[20.5 - 27.5]	23.8	[21.5 - 26.3]	22.7	[19.9 - 25.8]	1.44
'PS161SPAdes.Assembly.fa'	Pseudomonas viridiflava DSM 6694	24	[20.7 - 27.7]	23.8	[21.5 - 26.3]	22.9	[20.1 - 26.0]	1.4
'PS754SPAdes.Assembly.fa'	Pseudomonas cerasi 58	21.7	[18.5 - 25.3]	23.8	[21.5 - 26.3]	21	[18.3 - 24.1]	0.79
'PS643SPAdes.Assembly.fa'	'PS672SPAdes.Assembly.fa'	24.1	[20.8 - 27.7]	23.8	[21.5 - 26.3]	22.9	[20.1 - 26.0]	1.57
'JEA2058 SPAdes.Assembly.fa'	'PS703SPAdes.Assembly.fa'	23.6	[20.3 - 27.2]	23.8	[21.5 - 26.3]	22.5	[19.7 - 25.6]	1.62
'PS1SPAdes.Assembly.fa'	'PS807SPAdes.Assembly.fa'	15.2	[12.3 - 18.6]	23.8	[21.5 - 26.2]	15.4	[12.9 - 18.3]	1.34
'JEA288 SPAdes.Assembly.fa'	'PS59SPAdes.Assembly.fa'	23.2	[19.9 - 26.8]	23.8	[21.5 - 26.3]	22.2	[19.4 - 25.3]	0.93
'JEA2159 SPAdes.Assembly.fa'	'PS161SPAdes.Assembly.fa'	22.6	[19.3 - 26.2]	23.8	[21.5 - 26.2]	21.7	[18.9 - 24.8]	1.22
'PS619SPAdes.Assembly.fa'	Pseudomonas amygdali CFBP 3205	22.7	[19.4 - 26.3]	23.8	[21.5 - 26.3]	21.8	[19.0 - 24.9]	0.01
'PS643SPAdes.Assembly.fa'	Pseudomonas viridiflava DSM 6694	24	[20.7 - 27.7]	23.8	[21.5 - 26.3]	22.9	[20.1 - 26.0]	1.23
'PS643SPAdes.Assembly.fa'	'PS802SPAdes.Assembly.fa'	22.4	[19.2 - 26.1]	23.8	[21.5 - 26.3]	21.6	[18.8 - 24.7]	1.22
'PS619SPAdes.Assembly.fa'	Pseudomonas savastanoi ICMP 4352	22.6	[19.3 - 26.2]	23.8	[21.5 - 26.2]	21.7	[18.9 - 24.8]	0.29
'PS161SPAdes.Assembly.fa'	'PS631SPAdes.Assembly.fa'	22.4	[19.2 - 26.1]	23.8	[21.5 - 26.2]	21.6	[18.8 - 24.7]	0.94
'PS59SPAdes.Assembly.fa'	Pseudomonas asturiensis LMG 26898	23.6	[20.3 - 27.3]	23.8	[21.5 - 26.3]	22.6	[19.8 - 25.7]	0.86
'PS807SPAdes.Assembly.fa'	Pseudomonas lini DSM 16768	14.9	[12.0 - 18.3]	23.8	[21.5 - 26.2]	15.2	[12.7 - 18.0]	0.28
'PS643SPAdes.Assembly.fa'	'PS671SPAdes.Assembly.fa'	24.1	[20.8 - 27.7]	23.8	[21.5 - 26.3]	22.9	[20.1 - 26.0]	1.57
'PS161SPAdes.Assembly.fa'	Pseudomonas savastanoi ICMP 4352	22	[18.7 - 25.6]	23.8	[21.5 - 26.3]	21.2	[18.5 - 24.3]	0.01
'PS59SPAdes.Assembly.fa'	'PS626SPAdes.Assembly.fa'	23.2	[19.9 - 26.8]	23.8	[21.5 - 26.3]	22.2	[19.4 - 25.3]	0.95
'PS59SPAdes.Assembly.fa'	'PS632SPAdes.Assembly.fa'	23.4	[20.1 - 27.0]	23.8	[21.5 - 26.3]	22.4	[19.6 - 25.5]	0.99
'JEA2060 SPAdes.Assembly.fa'	Pseudomonas savastanoi ICMP 4352	22.4	[19.1 - 26.0]	23.8	[21.5 - 26.3]	21.6	[18.8 - 24.6]	0.33
'PS631SPAdes.Assembly.fa'	'PS677SPAdes.Assembly.fa'	22.5	[19.2 - 26.1]	23.8	[21.5 - 26.3]	21.7	[18.9 - 24.7]	0.91
'PS619SPAdes.Assembly.fa'	'PS703SPAdes.Assembly.fa'	24.1	[20.8 - 27.8]	23.8	[21.5 - 26.3]	23	[20.1 - 26.1]	1.51
'PS677SPAdes.Assembly.fa'	'PS802SPAdes.Assembly.fa'	22.5	[19.2 - 26.2]	23.8	[21.5 - 26.3]	21.7	[18.9 - 24.8]	1.36
'JEA2059 SPAdes.Assembly.fa'	'PS161SPAdes.Assembly.fa'	22.8	[19.6 - 26.5]	23.8	[21.5 - 26.2]	21.9	[19.1 - 25.0]	1.24
'JEA2157 SPAdes.Assembly.fa'	'PS59SPAdes.Assembly.fa'	22.9	[19.7 - 26.6]	23.8	[21.5 - 26.3]	22	[19.2 - 25.1]	0.68
'PS599SPAdes.Assembly.fa'	Pseudomonas avellanae BPIC 631	19.3	[16.2 - 22.9]	23.8	[21.5 - 26.2]	19	[16.3 - 22.1]	1.36
'PS59SPAdes.Assembly.fa'	'PS648SPAdes.Assembly.fa'	24.7	[21.4 - 28.3]	23.8	[21.5 - 26.3]	23.4	[20.6 - 26.5]	0.97
'PS632SPAdes.Assembly.fa'	'PS643SPAdes.Assembly.fa'	22.7	[19.4 - 26.3]	23.8	[21.5 - 26.3]	21.8	[19.0 - 24.9]	1.11
'PS161SPAdes.Assembly.fa'	'PS926SPAdes.Assembly.fa'	22.7	[19.4 - 26.3]	23.8	[21.5 - 26.2]	21.8	[19.0 - 24.9]	1.28
'PS164SPAdes.Assembly.fa'	'PS802SPAdes.Assembly.fa'	23.2	[19.9 - 26.9]	23.8	[21.5 - 26.3]	22.3	[19.5 - 25.3]	1.08
'PS754SPAdes.Assembly.fa'	Pseudomonas cichorii ATCC 10857	23.7	[20.4 - 27.4]	23.8	[21.5 - 26.3]	22.7	[19.8 - 25.8]	0.14
'JEA2057 SPAdes.Assembly.fa'	'PS161SPAdes.Assembly.fa'	22.7	[19.4 - 26.3]	23.8	[21.5 - 26.2]	21.8	[19.0 - 24.9]	1.29
'PS754SPAdes.Assembly.fa'	Pseudomonas capsici Pc19-1	23.4	[20.1 - 27.1]	23.8	[21.5 - 26.3]	22.4	[19.6 - 25.5]	0.45
'PS59SPAdes.Assembly.fa'	Pseudomonas meliae CFBP 3225	23.3	[20.0 - 26.9]	23.8	[21.5 - 26.3]	22.3	[19.5 - 25.4]	0.12
'JEA2157 SPAdes.Assembly.fa'	'PS754SPAdes.Assembly.fa'	22.3	[19.1 - 26.0]	23.8	[21.5 - 26.3]	21.5	[18.7 - 24.6]	0.97
'PS161SPAdes.Assembly.fa'	'PS685SPAdes.Assembly.fa'	22.8	[19.5 - 26.4]	23.8	[21.5 - 26.3]	21.9	[19.1 - 25.0]	1.22
'JEA2059 SPAdes.Assembly.fa'	'PS59SPAdes.Assembly.fa'	23.4	[20.1 - 27.0]	23.8	[21.5 - 26.3]	22.4	[19.6 - 25.5]	0.95
'JEA2159 SPAdes.Assembly.fa'	'PS59SPAdes.Assembly.fa'	23.1	[19.8 - 26.7]	23.8	[21.5 - 26.3]	22.1	[19.3 - 25.2]	0.92
'JEA2060 SPAdes.Assembly.fa'	Pseudomonas meliae CFBP 3225	23.2	[19.9 - 26.8]	23.8	[21.5 - 26.3]	22.2	[19.4 - 25.3]	0.08
'PS164SPAdes.Assembly.fa'	'PS672SPAdes.Assembly.fa'	24.4	[21.1 - 28.1]	23.8	[21.5 - 26.3]	23.2	[20.4 - 26.3]	1.43
'PS807SPAdes.Assembly.fa'	Pseudomonas poae LMG 21465	15	[12.2 - 18.5]	23.8	[21.5 - 26.3]	15.3	[12.8 - 18.1]	1.86
'PS754SPAdes.Assembly.fa'	Pseudomonas asturiensis LMG 26898	22.6	[19.3 - 26.2]	23.8	[21.5 - 26.2]	21.7	[18.9 - 24.8]	1.15
'JEA2058 SPAdes.Assembly.fa'	Pseudomonas asturiensis LMG 26898	23.3	[20.0 - 26.9]	23.8	[21.5 - 26.2]	22.3	[19.5 - 25.4]	0.96
'PS632SPAdes.Assembly.fa'	'PS754SPAdes.Assembly.fa'	22.6	[19.3 - 26.3]	23.8	[21.5 - 26.3]	21.8	[19.0 - 24.8]	1.27
'JEA2056 SPAdes.Assembly.fa'	'PS161SPAdes.Assembly.fa'	22.5	[19.3 - 26.2]	23.8	[21.5 - 26.2]	21.7	[18.9 - 24.8]	1.17
'PS807SPAdes.Assembly.fa'	Pseudomonas farris SWRI79	14.9	[12.0 - 18.3]	23.8	[21.5 - 26.3]	15.1	[12.6 - 18.0]	0.2
'PS677SPAdes.Assembly.fa'	Pseudomonas cannabina ICMP 2823	21.6	[18.3 - 25.2]	23.8	[21.5 - 26.3]	20.9	[18.1 - 24.0]	0.45
'PS161SPAdes.Assembly.fa'	'PS626SPAdes.Assembly.fa'	22.7	[19.4 - 26.3]	23.8	[21.5 - 26.2]	21.8	[19.0 - 24.9]	1.25
'PS643SPAdes.Assembly.fa'	Pseudomonas cannabina ICMP 2823	21.6	[18.4 - 25.2]	23.8	[21.5 - 26.2]	20.9	[18.2 - 24.0]	0.3
'PS643SPAdes.Assembly.fa'	Pseudomonas triticifolii DOAB 1067	23.6	[20.3 - 27.2]	23.8	[21.5 - 26.2]	22.5	[19.7 - 25.6]	1.14
'PS807SPAdes.Assembly.fa'	Pseudomonas serboccidentalis IT-P374T	15.4	[12.5 - 18.8]	23.8	[21.5 - 26.3]	15.6	[13.1 - 18.5]	1.82
'PS754SPAdes.Assembly.fa'	'PS850SPAdes.Assembly.fa'	22.2	[19.0 - 25.9]	23.8	[21.5 - 26.2]	21.4	[18.7 - 24.5]	1.38
'PS643SPAdes.Assembly.fa'	'PS850SPAdes.Assembly.fa'	22.5	[19.2 - 26.1]	23.8	[21.5 - 26.3]	21.7	[18.9 - 24.7]	1.22
'PS395SPAdes.Assembly.fa'	'PS807SPAdes.Assembly.fa'	15.5	[12.6 - 19.0]	23.8	[21.5 - 26.3]	15.7	[13.2 - 18.6]	1.41
'JEA2056 SPAdes.Assembly.fa'	'PS59SPAdes.Assembly.fa'	23	[19.7 - 26.7]	23.8	[21.5 - 26.3]	22.1	[19.3 - 25.2]	0.87
'PS161SPAdes.Assembly.fa'	'PS906SPAdes.Assembly.fa'	22.8	[19.5 - 26.4]	23.8	[21.5 - 26.2]	21.9	[19.1 - 25.0]	1.2
'PS632SPAdes.Assembly.fa'	'PS677SPAdes.Assembly.fa'	22.9	[19.6 - 26.5]	23.8	[21.5 - 26.3]	22	[19.2 - 25.0]	1.25
'PS161SPAdes.Assembly.fa'	Pseudomonas avellanae JCM 11937	23.1	[19.8 - 26.7]	23.8	[21.5 - 26.3]	22.1	[19.3 - 25.2]	0.59
'PS59SPAdes.Assembly.fa'	'PS703SPAdes.Assembly.fa'	23.7	[20.4 - 27.3]	23.8	[21.5 - 26.3]	22.6	[19.8 - 25.7]	1.51
'PS161SPAdes.Assembly.fa'	'PS632SPAdes.Assembly.fa'	22.8	[19.5 - 26.5]	23.8	[21.5 - 26.2]	21.9	[19.1 - 25.0]	1.28
'PS161SPAdes.Assembly.fa'	Pseudomonas amygdali CFBP 3205	22	[18.8 - 25.7]	23.8	[21.5 - 26.3]	21.3	[18.5 - 24.4]	0.31
'PS161SPAdes.Assembly.fa'	Pseudomonas meliae CFBP 3225	22.7	[19.5 - 26.4]	23.8	[21.5 - 26.3]	21.9	[19.1 - 24.9]	0.42
'PS643SPAdes.Assembly.fa'	'PS693SPAdes.Assembly.fa'	22.7	[19.4 - 26.3]	23.8	[21.5 - 26.3]	21.8	[19.0 - 24.9]	1.11
'JEA288 SPAdes.Assembly.fa'	'PS161SPAdes.Assembly.fa'	22.7	[19.5 - 26.4]	23.8	[21.5 - 26.3]	21.9	[19.1 - 24.9]	1.23
'JEA2058 SPAdes.Assembly.fa'	Pseudomonas capsici Pc19-1	24.5	[21.2 - 28.2]	23.8	[21.5 - 26.3]	23.3	[20.5 - 26.4]	0.26
'PS59SPAdes.Assembly.fa'	'PS926SPAdes.Assembly.fa'	23.2	[19.9 - 26.8]	23.8	[21.5 - 26.3]	22.2	[19.4 - 25.3]	0.98
'PS161SPAdes.Assembly.fa'	'PS802SPAdes.Assembly.fa'	22.8	[19.5 - 26.4]	23.8	[21.5 - 26.3]	21.9	[19.1 - 25.0]	1.39
'PS631SPAdes.Assembly.fa'	'PS643SPAdes.Assembly.fa'	22.3	[19.0 - 25.9]	23.8	[21.5 - 26.3]	21.5	[18.7 - 24.6]	0.76
'JEA2057 SPAdes.Assembly.fa'	'PS59SPAdes.Assembly.fa'	23.2	[19.9 - 26.8]	23.8	[21.5 - 26.3]	22.2	[19.4 - 25.3]	0.99
'JEA288 SPAdes.Assembly.fa'	'PS643SPAdes.Assembly.fa'	22.7	[19.4 - 26.4]	23.8	[21.5 - 26.3]	21.8	[19.0 - 24.9]	1.06
'PS59SPAdes.Assembly.fa'	'PS631SPAdes.Assembly.fa'	22.9	[19.6 - 26.6]	23.8	[21.5 - 26.3]	22	[19.2 - 25.1]	0.64
'PS59SPAdes.Assembly.fa'	Pseudomonas amygdali CFBP 3205	22.5	[19.3 - 26.2]	23.8	[21.5 - 26.3]	21.7	[18.9 - 24.8]	0.01
'PS807SPAdes.Assembly.fa'	Pseudomonas tritici SWRI145	14.7	[11.9 - 18.1]	23.8	[21.5 - 26.3]	15	[12.5 - 17.8]	1.33
'PS164SPAdes.Assembly.fa'	'PS850SPAdes.Assembly.fa'	23.3	[20.0 - 26.9]	23.8	[21.5 - 26.3]	22.3	[19.5 - 25.4]	1.08
'PS164SPAdes.Assembly.fa'	'PS671SPAdes.Assembly.fa'	24.4	[21.1 - 28.1]	23.8	[21.5 - 26.3]	23.2	[20.4 - 26.3]	1.43
'PS125SPAdes.Assembly.fa'	'PS643SPAdes.Assembly.fa'	24	[20.7 - 27.7]	23.8	[21.5 - 26.3]	22.9	[20.1 - 26.0]	1.22
'PS303SPAdes.Assembly.fa'	Pseudomonas akappageensis PS24	21.5	[18.3 - 25.2]	23.7	[21.4 - 26.2]	20.9	[18.1 - 23.9]	0.36
'PS807SPAdes.Assembly.fa'	Pseudomonas lurida LMG 21995	14.9	[12.1 - 18.4]	23.7	[21.4 - 26.2]	15.2	[12.7 - 18.0]	2.06
'PS59SPAdes.Assembly.fa'	Pseudomonas triticifolii DOAB 1067	24.4	[21.1 - 28.1]	23.7	[21.4 - 26.1]	23.2	[20.3 - 26.3]	1.01
'JEA2060 SPAdes.Assembly.fa'	Pseudomonas asturiensis LMG 26898	23.7	[20.4 - 27.3]	23.7	[21.4 - 26.2]	22.6	[19.8 - 25.7]	0.81
'PS161SPAdes.Assembly.fa'	'PS672SPAdes.Assembly.fa'	23.6	[20.4 - 27.3]	23.7	[21.4 - 26.2]	22.6	[19.8 - 25.7]	1.74
'PS677SPAdes.Assembly.fa'	Pseudomonas asturiensis LMG 26898	22.9	[19.6 - 26.6]	23.7	[21.4 - 26.1]	22	[19.2 - 25.1]	1.13
'PS643SPAdes.Assembly.fa'	Pseudomonas asturiensis LMG 26898	23	[19.7 - 26.6]	23.7	[21.4 - 26.2]	22.1	[19.3 - 25.1]	0.98
'PS685SPAdes.Assembly.fa'	Pseudomonas folii DOAB 1069	21.9	[18.7 - 25.6]	23.7	[21.4 - 26.2]	21.2	[18.4 - 24.3]	2
'PS631SPAdes.Assembly.fa'	Pseudomonas folii DOAB 1069	21.6	[18.4 - 25.2]	23.7	[21.4 - 26.2]	20.9	[18.2 - 24.0]	1.72
'PS125SPAdes.Assembly.fa'	Pseudomonas folii DOAB 1069	23.3	[20.0 - 26.9]	23.7	[21.4 - 26.2]	22.3	[19.5 - 25.4]	2.18
'JEA2160 SPAdes.Assembly.fa'	'PS754SPAdes.Assembly.fa'	22.3	[19.0 - 25.9]	23.7	[21.4 - 26.1]	21.5	[18.7 - 24.6]	1.29
'JEA2060 SPAdes.Assembly.fa'	Pseudomonas caricapapayae ICMP 2855	21.5	[18.2 - 25.1]	23.7	[21.4 - 26.1]	20.8	[18.0 - 23.9]	0
'PS926SPAdes.Assembly.fa'	Pseudomonas folii DOAB 1069	21.9	[18.7 - 25.6]	23.7	[21.4 - 26.2]	21.2	[18.4 - 24.3]	2.07
'PS754SPAdes.Assembly.fa'	Pseudomonas cannabina ICMP 2823	21.6	[18.3 - 25.2]	23.7	[21.4 - 26.2]	20.9	[18.1 - 24.0]	0.47
'PS626SPAdes.Assembly.fa'	Pseudomonas folii DOAB 1069	21.9	[18.7 - 25.6]	23.7	[21.4 - 26.2]	21.2	[18.4 - 24.3]	2.04
'PS161SPAdes.Assembly.fa'	Pseudomonas triticifolii DOAB 1067	23.6	[20.4 - 27.3]	23.7	[21.4 - 26.2]	22.6	[19.8 - 25.7]	1.31
'PS161SPAdes.Assembly.fa'	Pseudomonas caricapapayae ICMP 2855	21.2	[17.9 - 24.8]	23.7	[21.4 - 26.1]	20.6	[17.8 - 23.6]	0.34
'PS693SPAdes.Assembly.fa'	Pseudomonas folii DOAB 1069	22	[18.7 - 25.6]	23.7	[21.4 - 26.2]	21.2	[18.4 - 24.3]	2.07
'PS164SPAdes.Assembly.fa'	Pseudomonas asturiensis LMG 26898	23.7	[20.4 - 27.3]	23.7	[21.4 - 26.2]	22.6	[19.8 - 25.7]	0.85
'JEA2056 SPAdes.Assembly.fa'	Pseudomonas folii DOAB 1069	21.8	[18.5 - 25.4]	23.7	[21.4 - 26.2]	21.1	[18.3 - 24.1]	1.96
'JEA2057 SPAdes.Assembly.fa'	Pseudomonas folii DOAB 1069	22	[18.7 - 25.6]	23.7	[21.4 - 26.2]	21.2	[18.4 - 24.3]	2.07
'PS754SPAdes.Assembly.fa'	Pseudomonas viridiflava DSM 6694	23.4	[20.1 - 27.0]	23.7	[21.4 - 26.1]	22.3	[19.5 - 25.4]	1.39
'PS161SPAdes.Assembly.fa'	Pseudomonas alliivorans 20GA0068T	23.3	[20.1 - 27.0]	23.7	[21.4 - 26.2]	22.3	[19.5 - 25.4]	1.16
'JEA2159 SPAdes.Assembly.fa'	Pseudomonas folii DOAB 1069	21.9	[18.6 - 25.5]	23.7	[21.4 - 26.2]	21.1	[18.4 - 24.2]	2.01
'PS914SPAdes.Assembly.fa'	Pseudomonas folii DOAB 1069	21.9	[18.6 - 25.5]	23.7	[21.4 - 26.2]	21.2	[18.4 - 24.2]	2.04
'JEA2060 SPAdes.Assembly.fa'	Pseudomonas alliivorans 20GA0068T	24	[20.7 - 27.7]	23.7	[21.4 - 26.2]	22.9	[20.1 - 26.0]	0.82
'PS807SPAdes.Assembly.fa'	Pseudomonas simiae CCUG 50988	15	[12.1 - 18.4]	23.7	[21.4 - 26.1]	15.2	[12.7 - 18.1]	1.76
'PS635SPAdes.Assembly.fa'	'PS807SPAdes.Assembly.fa'	15.6	[12.7 - 19.1]	23.7	[21.4 - 26.2]	15.8	[13.2 - 18.7]	1.63
'PS797SPAdes.Assembly.fa'	Pseudomonas folii DOAB 1069	21.9	[18.7 - 25.5]	23.7	[21.4 - 26.2]	21.2	[18.4 - 24.2]	2.01
'PS643SPAdes.Assembly.fa'	Pseudomonas caricapapayae ICMP 2855	20.9	[17.7 - 24.5]	23.7	[21.4 - 26.2]	20.3	[17.6 - 23.4]	0.17
'PS164SPAdes.Assembly.fa'	Pseudomonas triticifolii DOAB 1067	24.5	[21.2 - 28.2]	23.7	[21.4 - 26.2]	23.3	[20.4 - 26.4]	1
'PS643SPAdes.Assembly.fa'	Pseudomonas alliivorans 20GA0068T	23.5	[20.2 - 27.1]	23.7	[21.4 - 26.2]	22.4	[19.6 - 25.5]	0.99
'JEA2157 SPAdes.Assembly.fa'	Pseudomonas folii DOAB 1069	21.6	[18.4 - 25.3]	23.7	[21.4 - 26.2]	20.9	[18.2 - 24.0]	1.77
'PS125SPAdes.Assembly.fa'	'PS754SPAdes.Assembly.fa'	23.2	[20.0 - 26.9]	23.7	[21.4 - 26.2]	22.3	[19.5 - 25.3]	1.38
'PS643SPAdes.Assembly.fa'	Pseudomonas meliae CFBP 3225	22.6	[19.3 - 26.2]	23.7	[21.4 - 26.2]	21.7	[18.9 - 24.8]	0.25
'PS161SPAdes.Assembly.fa'	'PS703SPAdes.Assembly.fa'	23.5	[20.2 - 27.1]	23.7	[21.4 - 26.2]	22.5	[19.6 - 25.5]	1.81
'PS643SPAdes.Assembly.fa'	Pseudomonas amygdali CFBP 3205	22.1	[18.8 - 25.7]	23.7	[21.4 - 26.1]	21.3	[18.5 - 24.4]	0.14
'PS754SPAdes.Assembly.fa'	Pseudomonas alliivorans 20GA0068T	23.4	[20.1 - 27.0]	23.7	[21.4 - 26.2]	22.4	[19.6 - 25.4]	1.15
'PS906SPAdes.Assembly.fa'	Pseudomonas folii DOAB 1069	21.9	[18.7 - 25.5]	23.7	[21.4 - 26.2]	21.2	[18.4 - 24.2]	1.99
'PS59SPAdes.Assembly.fa'	Pseudomonas alliivorans 20GA0068T	23.9	[20.6 - 27.5]	23.7	[21.4 - 26.2]	22.8	[20.0 - 25.9]	0.87
'PS677SPAdes.Assembly.fa'	Pseudomonas capsici Pc19-1	23.7	[20.4 - 27.3]	23.7	[21.4 - 26.2]	22.6	[19.8 - 25.7]	0.43
'JEA288 SPAdes.Assembly.fa'	Pseudomonas folii DOAB 1069	22.1	[18.9 - 25.8]	23.7	[21.4 - 26.2]	21.4	[18.6 - 24.4]	2.02
'PS161SPAdes.Assembly.fa'	Pseudomonas asturiensis LMG 26898	23.1	[19.9 - 26.8]	23.7	[21.4 - 26.2]	22.2	[19.4 - 25.3]	1.16
'PS807SPAdes.Assembly.fa'	Pseudomonas triticicola SWRI88	15.4	[12.5 - 18.9]	23.7	[21.4 - 26.1]	15.6	[13.1 - 18.5]	1.44
'PS677SPAdes.Assembly.fa'	Pseudomonas alliivorans 20GA0068T	23.7	[20.4 - 27.3]	23.7	[21.4 - 26.1]	22.6	[19.8 - 25.7]	1.13
'PS807SPAdes.Assembly.fa'	Pseudomonas grimontii DSM 17515	15	[12.1 - 18.4]	23.7	[21.4 - 26.2]	15.2	[12.7 - 18.1]	1.53
'PS161SPAdes.Assembly.fa'	'PS671SPAdes.Assembly.fa'	23.6	[20.3 - 27.3]	23.7	[21.4 - 26.2]	22.6	[19.8 - 25.7]	1.74
'PS923SPAdes.Assembly.fa'	Pseudomonas akappageensis PS24	21.8	[18.6 - 25.4]	23.7	[21.4 - 26.2]	21.1	[18.3 - 24.2]	0.27
'PS807SPAdes.Assembly.fa'	Pseudomonas siliginis SWRI31	15.2	[12.3 - 18.6]	23.7	[21.4 - 26.2]	15.4	[12.9 - 18.3]	1.43
'PS632SPAdes.Assembly.fa'	Pseudomonas folii DOAB 1069	22	[18.7 - 25.6]	23.7	[21.4 - 26.2]	21.2	[18.4 - 24.3]	2.07
'JEA2059 SPAdes.Assembly.fa'	Pseudomonas folii DOAB 1069	22	[18.7 - 25.6]	23.7	[21.4 - 26.2]	21.2	[18.4 - 24.3]	2.03
'PS807SPAdes.Assembly.fa'	Pseudomonas iranensis SWRI54	15.5	[12.6 - 19.0]	23.6	[21.3 - 26.0]	15.7	[13.2 - 18.6]	1.35
'PS668SPAdes.Assembly.fa'	'PS677SPAdes.Assembly.fa'	23.7	[20.4 - 27.4]	23.6	[21.3 - 26.0]	22.6	[19.8 - 25.7]	1.33
'PS59SPAdes.Assembly.fa'	Pseudomonas caricapapayae ICMP 2855	21.6	[18.4 - 25.3]	23.6	[21.3 - 26.0]	20.9	[18.2 - 24.0]	0.04
'PS754SPAdes.Assembly.fa'	'PS797SPAdes.Assembly.fa'	22.4	[19.1 - 26.0]	23.6	[21.3 - 26.1]	21.5	[18.7 - 24.6]	1.21
'JEA2160 SPAdes.Assembly.fa'	Pseudomonas folii DOAB 1069	22.3	[19.1 - 26.0]	23.6	[21.3 - 26.1]	21.5	[18.7 - 24.6]	2.08
'JEA962 SPAdes.Assembly.fa'	'PS807SPAdes.Assembly.fa'	14.7	[11.9 - 18.2]	23.6	[21.3 - 26.1]	15	[12.5 - 17.9]	1.17
'PS643SPAdes.Assembly.fa'	'PS703SPAdes.Assembly.fa'	23.9	[20.6 - 27.6]	23.6	[21.3 - 26.1]	22.8	[20.0 - 25.9]	1.63
'PS807SPAdes.Assembly.fa'	Pseudomonas atacamensis M7D1	15.2	[12.3 - 18.7]	23.6	[21.3 - 26.0]	15.4	[12.9 - 18.3]	1.33
'PS395SPAdes.Assembly.fa'	Pseudomonas akappageensis PS24	21.3	[18.1 - 25.0]	23.6	[21.3 - 26.1]	20.7	[17.9 - 23.8]	0.26
'JEA2159 SPAdes.Assembly.fa'	'PS754SPAdes.Assembly.fa'	22.3	[19.0 - 25.9]	23.6	[21.3 - 26.1]	21.5	[18.7 - 24.5]	1.21
'PS668SPAdes.Assembly.fa'	Pseudomonas folii DOAB 1069	23.1	[19.8 - 26.7]	23.6	[21.3 - 26.1]	22.1	[19.3 - 25.2]	2.15
'JEA2058 SPAdes.Assembly.fa'	Pseudomonas caricapapayae ICMP 2855	21.7	[18.4 - 25.3]	23.6	[21.3 - 26.1]	21	[18.2 - 24.0]	0.15
'JEA2056 SPAdes.Assembly.fa'	'PS754SPAdes.Assembly.fa'	22.2	[19.0 - 25.9]	23.6	[21.3 - 26.1]	21.4	[18.7 - 24.5]	1.16
'PS807SPAdes.Assembly.fa'	Pseudomonas orientalis DSM 17489	15.1	[12.2 - 18.5]	23.6	[21.3 - 26.1]	15.3	[12.8 - 18.2]	1.97
'PS164SPAdes.Assembly.fa'	'PS703SPAdes.Assembly.fa'	24.1	[20.8 - 27.7]	23.6	[21.3 - 26.1]	22.9	[20.1 - 26.0]	1.5
'PS807SPAdes.Assembly.fa'	'PS825SPAdes.Assembly.fa'	15.2	[12.3 - 18.6]	23.6	[21.3 - 26.1]	15.4	[12.9 - 18.3]	2.38
'PS648SPAdes.Assembly.fa'	'PS754SPAdes.Assembly.fa'	23.5	[20.2 - 27.1]	23.6	[21.3 - 26.1]	22.4	[19.6 - 25.5]	1.26
'PS677SPAdes.Assembly.fa'	'PS914SPAdes.Assembly.fa'	22.7	[19.4 - 26.3]	23.6	[21.3 - 26.1]	21.8	[19.0 - 24.9]	1.22
'JEA2160 SPAdes.Assembly.fa'	'PS677SPAdes.Assembly.fa'	22.6	[19.3 - 26.2]	23.6	[21.3 - 26.1]	21.7	[18.9 - 24.8]	1.27
'PS125SPAdes.Assembly.fa'	'PS677SPAdes.Assembly.fa'	23.7	[20.4 - 27.3]	23.6	[21.3 - 26.1]	22.6	[19.8 - 25.7]	1.36
'PS643SPAdes.Assembly.fa'	Pseudomonas savastanoi ICMP 4352	21.8	[18.5 - 25.4]	23.6	[21.3 - 26.1]	21.1	[18.3 - 24.1]	0.16
'JEA2056 SPAdes.Assembly.fa'	'PS677SPAdes.Assembly.fa'	22.5	[19.2 - 26.2]	23.6	[21.3 - 26.1]	21.7	[18.9 - 24.7]	1.14
'PS648SPAdes.Assembly.fa'	Pseudomonas folii DOAB 1069	23.2	[19.9 - 26.8]	23.6	[21.3 - 26.1]	22.2	[19.4 - 25.3]	2.05
'PS807SPAdes.Assembly.fa'	Pseudomonas asgharzadehiana SWRI132	15	[12.1 - 18.4]	23.6	[21.3 - 26.0]	15.2	[12.7 - 18.1]	2.05
'PS677SPAdes.Assembly.fa'	'PS926SPAdes.Assembly.fa'	22.7	[19.4 - 26.3]	23.6	[21.3 - 26.1]	21.8	[19.0 - 24.8]	1.25
'PS619SPAdes.Assembly.fa'	Pseudomonas caricapapayae ICMP 2855	21.7	[18.5 - 25.3]	23.6	[21.3 - 26.0]	21	[18.2 - 24.0]	0.04
'PS754SPAdes.Assembly.fa'	Pseudomonas silesiensis A3	18.5	[15.4 - 22.0]	23.6	[21.3 - 26.1]	18.3	[15.6 - 21.3]	1.59
'PS668SPAdes.Assembly.fa'	'PS754SPAdes.Assembly.fa'	23.3	[20.0 - 27.0]	23.6	[21.3 - 26.1]	22.3	[19.5 - 25.4]	1.35
'PS754SPAdes.Assembly.fa'	'PS926SPAdes.Assembly.fa'	22.4	[19.1 - 26.0]	23.6	[21.3 - 26.1]	21.6	[18.8 - 24.6]	1.27
'PS626SPAdes.Assembly.fa'	'PS754SPAdes.Assembly.fa'	22.4	[19.1 - 26.0]	23.6	[21.3 - 26.1]	21.6	[18.8 - 24.6]	1.24
'PS677SPAdes.Assembly.fa'	Pseudomonas viridiflava DSM 6694	23.8	[20.5 - 27.5]	23.6	[21.3 - 26.1]	22.7	[19.9 - 25.8]	1.37
'PS754SPAdes.Assembly.fa'	'PS914SPAdes.Assembly.fa'	22.4	[19.1 - 26.0]	23.6	[21.3 - 26.0]	21.6	[18.8 - 24.6]	1.24
'JEA2060 SPAdes.Assembly.fa'	Pseudomonas triticifolii DOAB 1067	24.5	[21.2 - 28.1]	23.6	[21.3 - 26.1]	23.2	[20.4 - 26.3]	0.97
'PS677SPAdes.Assembly.fa'	'PS797SPAdes.Assembly.fa'	22.6	[19.3 - 26.3]	23.6	[21.3 - 26.1]	21.7	[18.9 - 24.8]	1.19
'PS677SPAdes.Assembly.fa'	Pseudomonas triticifolii DOAB 1067	23.6	[20.3 - 27.2]	23.6	[21.4 - 26.1]	22.5	[19.7 - 25.6]	1.28
'PS161SPAdes.Assembly.fa'	Pseudomonas veronii DSM 11331	19.3	[16.2 - 22.9]	23.6	[21.3 - 26.1]	19	[16.3 - 22.0]	2.74
'PS903SPAdes.Assembly.fa'	Pseudomonas folii DOAB 1069	23.2	[19.9 - 26.9]	23.6	[21.3 - 26.1]	22.2	[19.4 - 25.3]	2.1
'PS643SPAdes.Assembly.fa'	Pseudomonas floridensis GEV388	22.4	[19.1 - 26.0]	23.6	[21.3 - 26.1]	21.6	[18.8 - 24.6]	1.02
'PS807SPAdes.Assembly.fa'	Pseudomonas pisciculturae P115 T	14.7	[11.8 - 18.1]	23.6	[21.3 - 26.0]	14.9	[12.4 - 17.8]	1.48
'JEA2159 SPAdes.Assembly.fa'	'PS677SPAdes.Assembly.fa'	22.6	[19.3 - 26.2]	23.6	[21.3 - 26.1]	21.7	[18.9 - 24.8]	1.19
'PS648SPAdes.Assembly.fa'	'PS677SPAdes.Assembly.fa'	23.8	[20.5 - 27.5]	23.6	[21.3 - 26.0]	22.7	[19.9 - 25.8]	1.24
'PS626SPAdes.Assembly.fa'	'PS677SPAdes.Assembly.fa'	22.7	[19.4 - 26.3]	23.6	[21.3 - 26.1]	21.8	[19.0 - 24.8]	1.22
'JEA2057 SPAdes.Assembly.fa'	'PS754SPAdes.Assembly.fa'	22.4	[19.2 - 26.1]	23.6	[21.3 - 26.1]	21.6	[18.8 - 24.6]	1.28
'PS677SPAdes.Assembly.fa'	'PS903SPAdes.Assembly.fa'	23.5	[20.2 - 27.2]	23.6	[21.3 - 26.1]	22.5	[19.7 - 25.6]	1.28
'JEA288 SPAdes.Assembly.fa'	Pseudomonas ovata F51T	23	[19.7 - 26.7]	23.6	[21.3 - 26.1]	22.1	[19.3 - 25.1]	2.73
'JEA2057 SPAdes.Assembly.fa'	'PS677SPAdes.Assembly.fa'	22.7	[19.4 - 26.3]	23.6	[21.3 - 26.1]	21.8	[19.0 - 24.9]	1.26
'PS807SPAdes.Assembly.fa'	'PS855SPAdes.Assembly.fa'	14.4	[11.5 - 17.7]	23.5	[21.2 - 26.0]	14.6	[12.2 - 17.5]	4.28
'PS672SPAdes.Assembly.fa'	'PS754SPAdes.Assembly.fa'	24.2	[20.9 - 27.9]	23.5	[21.2 - 25.9]	23	[20.2 - 26.1]	1.73
'PS807SPAdes.Assembly.fa'	Pseudomonas aylmerensis S1E40	15	[12.1 - 18.5]	23.5	[21.2 - 26.0]	15.2	[12.8 - 18.1]	3.1
'PS807SPAdes.Assembly.fa'	Pseudomonas antarctica LMG 22709	14.7	[11.8 - 18.1]	23.5	[21.2 - 25.9]	14.9	[12.4 - 17.8]	0.98
[truncated: 2 more rows]

## Sheet: A5
Whole Genome Sequence Based Genome Blast Distance Phylogeny

## Sheet: A6
REPRESENTATIVE PHENOTYPES OF THE LEAF LESIONS/SPOTS OBSERVED FROM OUR STUDY
COLONY MORPHOLOGY OF THE THREE ESTABLISHED ALMOND PATHOGENS FROM OUR STUDY
Pseuodomonas syringae pv. syringae							Pseudomonas cerasi							Pseudomonas viridiflava

## Sheet: A7
DETECTED ANTIBIOTICS, DRUG CLASS THEY CONFER RESISSTANCE TO, AND THE RESISTANCE MECHANISM
ARO Term	Drug Class		Resistance Mechanism
adeF	fluoroquinolone antibiotic, tetracycline antibiotic		antibiotic efflux
TEM-1	monobactam, cephalosporin, penam, penem		antibiotic efflux
Acinetobacter baumannii AbaQ	fluoroquinolone antibiotic		antibiotic efflux
APH(3'')-Ib	aminoglycoside antibiotic		antibiotic inactivation
APH(6)-Id	aminoglycoside antibiotic		antibiotic inactivation
Pseudomonas aeruginosa soxR	fluoroquinolone antibiotic, cephalosporin, glycylcycline, penam, tetracycline antibiotic, rifamycin antibiotic, phenicol antibiotic, disinfecting agents and antiseptics		antibiotic target alteration, antibiotic efflux
ctpV	Copper exporter(Mycobacterium)
Species-specific primers for the almond-adapted pathovars/species
Primer Set	Target
PcAVRE F: TGGATACGTCCGCAATCGAG	Pseudomonas cerasi
PcAVRE R: GCCCGAATGCATTGATGTCC
PvhrpR F: CATATCCTCAACCGGCTGCT	Pseudomonas viridiflava
PvhrpR R: GCCGTGGAATACCCAGTTCA
PsAVRE F: GACTGGTAGGTCTGAACGCC	Pseudomonas syringae pv. syringae
PsAVRE R: TGCTGCTCAGCGTGTAAAGA
Primer pairs targeting the copper resistance gene CtpV
Forward primer	GAAGCTAGGAAAGATGCAGAACGA
Reverse primer	ACGGGCAGGCGATAATGAG

## Sheet: A8
A melt curve peak indicating the amplification of a single product using the target isolates DNA, one of the indices used to determine specificity (top). Linear amplification of the ten-fold dilution series of the target isolate DNA with R2 = 0.998 indicate that the tested primers are highly efficient (bottom).
		Real-Time PCR Conditions
		Predenaturation			95 degrees		60 s
		Denaturation			95 degrees		15 s
		Annealing			65 degrees		30 s
		Extension			72 degres		60 s
		Total cycles			40
		Endpoint PCR conditions
		Predenaturation			95 degrees		3 minutes
		Denaturation			95 degrees		1 minute
		Annealing			55 degrees		1 minute
		Extension			72 degrees		1 minute 30s
		Final extension			72 degrees		7 minutes
		Total cycles			35
